# Supplementary material for: Transition between cell states of sensitivity reveals molecular vulnerability of drug-tolerant cells
Source: Mol Syst Biol. 2025 Oct 1;21(12):4. doi: 10.1038/s44320-025-00150-0 (PMC12673137; doi:10.1038/s44320-025-00150-0)
Supplement: Supplementary file 3 — Source data Fig. 1 [file 44320_2025_150_MOESM3_ESM.zip]

Archive with 15 entries (14 files):
- SD_Figure_1/
- SD_Figure_1/Fig_1D_cell_density_images.pptx
- __MACOSX/SD_Figure_1/._Fig_1D_cell_density_images.pptx
- SD_Figure_1/.DS_Store
- __MACOSX/SD_Figure_1/._.DS_Store
- SD_Figure_1/Fig_1C.xlsx
- __MACOSX/SD_Figure_1/._Fig_1C.xlsx
- SD_Figure_1/Fig_1B_data_points.xlsx
- __MACOSX/SD_Figure_1/._Fig_1B_data_points.xlsx
- SD_Figure_1/Fig_1E.xlsx
- __MACOSX/SD_Figure_1/._Fig_1E.xlsx
- SD_Figure_1/Fig_1B_cell_density_images.pptx
- __MACOSX/SD_Figure_1/._Fig_1B_cell_density_images.pptx
- SD_Figure_1/Fig_1D_data_points.xlsx
- __MACOSX/SD_Figure_1/._Fig_1D_data_points.xlsx
