# Supplementary material for: Transition between cell states of sensitivity reveals molecular vulnerability of drug-tolerant cells
Source: Mol Syst Biol. 2025 Oct 1;21(12):4. doi: 10.1038/s44320-025-00150-0 (PMC12673137; doi:10.1038/s44320-025-00150-0)
Supplement: Supplementary file 3 — Source data Fig. 1 [file 44320_2025_150_MOESM3_ESM.zip › SD_Figure_1/Fig_1C.xlsx]

## Sheet: Sheet1
Td1	Td2	Td3	Td3 Rest	SustTd3
-61.4198	59.4338	82.3993	55.5249	619.674
-97.4034	43.1078	85.5099	35.7328	694.406
-88.5299	85.5854	48.0734
-95.9701
