# Supplementary material for: Transition between cell states of sensitivity reveals molecular vulnerability of drug-tolerant cells
Source: Mol Syst Biol. 2025 Oct 1;21(12):4. doi: 10.1038/s44320-025-00150-0 (PMC12673137; doi:10.1038/s44320-025-00150-0)
Supplement: Supplementary file 3 — Source data Fig. 1 [file 44320_2025_150_MOESM3_ESM.zip › SD_Figure_1/Fig_1B_data_points.xlsx]

## Sheet: Sheet1
	R	Rest	Sust
0	51.601	51.601	51.601
24	2.485	2.485	2.485
48	4.697	8.085	4.968
72	12.984	10.974	19.741
