# Supplementary material for: Transition between cell states of sensitivity reveals molecular vulnerability of drug-tolerant cells
Source: Mol Syst Biol. 2025 Oct 1;21(12):4. doi: 10.1038/s44320-025-00150-0 (PMC12673137; doi:10.1038/s44320-025-00150-0)
Supplement: Supplementary file 3 — Source data Fig. 1 [file 44320_2025_150_MOESM3_ESM.zip › SD_Figure_1/Fig_1E.xlsx]

## Sheet: Sheet1
Td1	Td2	Td3	Td3 Rest	SustTd3
-20.2576	26.3528	35.9719	59.2031	120.031
-17.0133	45.942	38.0857	47.2604	173.676
	49.1237	54.3198	24.6322	173.157
	53.0526		38.202	156.87
