# Supplementary material for: Transition between cell states of sensitivity reveals molecular vulnerability of drug-tolerant cells
Source: Mol Syst Biol. 2025 Oct 1;21(12):4. doi: 10.1038/s44320-025-00150-0 (PMC12673137; doi:10.1038/s44320-025-00150-0)
Supplement: Supplementary file 3 — Source data Fig. 1 [file 44320_2025_150_MOESM3_ESM.zip › SD_Figure_1/Fig_1D_data_points.xlsx]

## Sheet: Sheet1
	R	Rest	Sust
0	51.601	51.601	51.601
24	33.325	33.325	33.325
48	43.481	44.906	60.324
72	64.904	62.061	85.602
