# Supplementary material for: Transition between cell states of sensitivity reveals molecular vulnerability of drug-tolerant cells
Source: Mol Syst Biol. 2025 Oct 1;21(12):4. doi: 10.1038/s44320-025-00150-0 (PMC12673137; doi:10.1038/s44320-025-00150-0)
Supplement: Supplementary file 4 — Source data Fig. 3 [file 44320_2025_150_MOESM4_ESM.zip]

Archive with 17 entries (16 files):
- SD_Figure_3/
- SD_Figure_3/Fig_3B_T20.csv
- __MACOSX/SD_Figure_3/._Fig_3B_T20.csv
- SD_Figure_3/Fig_3B_T5.csv
- __MACOSX/SD_Figure_3/._Fig_3B_T5.csv
- SD_Figure_3/.DS_Store
- __MACOSX/SD_Figure_3/._.DS_Store
- SD_Figure_3/Fig_3D_Surv_curves_TOD.csv
- __MACOSX/SD_Figure_3/._Fig_3D_Surv_curves_TOD.csv
- SD_Figure_3/Fig_3E_Boxplots.csv
- __MACOSX/SD_Figure_3/._Fig_3E_Boxplots.csv
- SD_Figure_3/Fig_3B_Naive_cells.csv
- __MACOSX/SD_Figure_3/._Fig_3B_Naive_cells.csv
- SD_Figure_3/Fig_3D_Surv_fraction.xlsx
- __MACOSX/SD_Figure_3/._Fig_3D_Surv_fraction.xlsx
- SD_Figure_3/Fig_3C_Boxplots.csv
- __MACOSX/SD_Figure_3/._Fig_3C_Boxplots.csv
