# Supplementary material for: Transition between cell states of sensitivity reveals molecular vulnerability of drug-tolerant cells
Source: Mol Syst Biol. 2025 Oct 1;21(12):4. doi: 10.1038/s44320-025-00150-0 (PMC12673137; doi:10.1038/s44320-025-00150-0)
Supplement: Supplementary file 4 — Source data Fig. 3 [file 44320_2025_150_MOESM4_ESM.zip › SD_Figure_3/Fig_3B_T20.csv]

Dying cell	Dying cell	Surviving cell	Surviving cell	Dying cell	Dying cell	Dying cell	Dying cell	Dying cell	Dying cell	Surviving cell	Surviving cell	Dying cell	Dying cell	Dying cell	Dying cell	Surviving cell	Surviving cell	Surviving cell	Dying cell	Dying cell	Dying cell	Dying cell	Dying cell	Dying cell	Dying cell	Dying cell	Dying cell	Dying cell	Dying cell	Dying cell	Dying cell	Dying cell	Dying cell	Dying cell	Dying cell	Dying cell	Dying cell	Dying cell	Dying cell	Dying cell	Dying cell	Dying cell	Dying cell	Dying cell	Dying cell	Dying cell	Dying cell	Dying cell	Dying cell
0.17688	0.00797	0.00697	0.0368115	0.16873	0	0.150011	0.0104909	0.096218	0.0312211	0.0206222	0.04997	0.254649	0.0526222	0.063252	0.0590265	0	0.0232211	0.02097	0.133094	0.0230286	0.0849061	0.00602647	0.174226	0.04182	0.115369	0.0652211	0.198338	0.00397	0.166362	0.02897	0.184362	0.02997	0.192587	0.0674909	0.104149	0	0.10143	0	0.235787	0.0532211	0.0966857	0.00655	0.0861231	0.00922105	0.0868307	0.0404909	0.16631	0.03297	0.110482
NaN	0.00632306	0.00565639	0.0293202		0.00641972		0.0109551		0.0222186	0.0172419	0.0310564		0.0298419		0.0470906	0.0146642	0.0221074	0.0145453		0.0139816		0.00773508		0.0414619		0.0516186		0.00525639		0.0173231		0.0177453		0.0478217		0.0039975		0.0123086		0.0522852		0.0089475		0.0108408		0.027844		0.0214119
NaN	0.00608184	0.00633899	0.0250294		0.0144153		0.0100345		0.0188497	0.015056	0.0281822		0.0224001		0.0385999	0.0222572	0.0199132	0.0176501		0.0109798		0.00753577		0.0368163		0.0426612		0.00886089		0.0169136		0.0175288		0.0369291		0.00614296		0.0147137		0.0452738		0.0107615		0.0103373		0.0213202		0.0226145
NaN	0.00605055	0.00654392	0.0221267		0.0199886		0.00941731		0.0167237	0.0135851	0.0280463		0.0195721		0.0324377	0.0271025	0.0173125	0.0202057		0.00922515		0.0068185		0.0319469		0.0360805		0.0122664		0.0181911		0.0188783		0.031347		0.00681207		0.0151708		0.038714		0.0105879		0.00906602		0.0176274		0.0255569
NaN	0.00611858	0.0063681	0.0199957		0.0243621		0.00942591		0.014772	0.0129625	0.0263667		0.0185995		0.0275599	0.0306972	0.0153084	0.0219726		0.00801946		0.00606044		0.0275767		0.031141		0.0154729		0.0193203		0.0202539		0.0282767		0.00652276		0.015129		0.0329187		0.00947584		0.0078365		0.0151924		0.0288353
NaN	0.00633343	0.00621109	0.0183549		0.0283602		0.00981835		0.0128672	0.012939	0.0250119		0.0187078		0.0232865	0.0337276	0.0139832	0.0233947		0.00727301		0.00556726		0.0239779		0.0274334		0.0183702		0.0204322		0.0215615		0.0265689		0.00633078		0.0148061		0.0284798		0.00831742		0.00673999		0.0135204		0.0316482
NaN	0.00669877	0.00609425	0.0170767		0.0320638		0.0104914		0.0113262	0.0130457	0.0236907		0.0194141		0.0195196	0.0361966	0.013015	0.0247986		0.00672542		0.00530799		0.0210099		0.0247452		0.0211409		0.0216586		0.02264		0.025478		0.00616375		0.0146434		0.0256805		0.00732911		0.00582027		0.0124061		0.0341801
NaN	0.00714575	0.00601834	0.0161189		0.0355527		0.0113907		0.0100943	0.0133594	0.0230233		0.0208875		0.0164974	0.0384363	0.0123618	0.0261045		0.00646742		0.00504611		0.0188478		0.022822		0.0238712		0.0229952		0.0236251		0.0248835		0.00595589		0.0144506		0.0240764		0.0066386		0.00500143		0.0118065		0.0365925
NaN	0.00769746	0.00599651	0.0153627		0.0387988		0.0124533		0.00929927	0.0138071	0.0223161		0.0230745		0.014318	0.0404838	0.0118905	0.0272476		0.00648671		0.00481646		0.0173576		0.0215174		0.0266054		0.0241182		0.0245636		0.0246175		0.00568693		0.0143702		0.0232727		0.00667598		0.00432531		0.0115227		0.0386948
NaN	0.00837718	0.00605077	0.0148092		0.0418637		0.0137945		0.00886477	0.0143831	0.0218285		0.0258184		0.0128528	0.042396	0.0116242	0.0284165		0.00676129		0.00468115		0.0166005		0.0206086		0.0292959		0.0251066		0.0255677		0.0246616		0.00539498		0.0144762		0.023199		0.00813834		0.00385869		0.0114948		0.0405905
NaN	0.00915136	0.00617224	0.0144044		0.0448663		0.0154625		0.00871469	0.0150157	0.0213486		0.0290835		0.0120022	0.0442819	0.0114779	0.0296747		0.00731297		0.00457604		0.0163651		0.019997		0.0318992		0.0260238		0.0265313		0.0249485		0.00509845		0.0147256		0.0236309		0.0102276		0.00348336		0.011718		0.0423692
NaN	0.0100028	0.00637945	0.0141361		0.047816		0.0174252		0.00882259	0.0157076	0.0210918		0.0328444		0.0113415	0.0461065	0.0114669	0.0309236		0.00813654		0.00449262		0.0166292		0.0196333		0.0343907		0.0268644		0.0275171		0.0253837		0.0047898		0.0150657		0.0243413		0.0125961		0.0032112		0.0121249		0.043986
NaN	0.0109231	0.00665528	0.0139828		0.050725		0.019567		0.00919011	0.0164845	0.0210173		0.0371164		0.0106182	0.0479153	0.0116071	0.0321214		0.00921478		0.00441928		0.017296		0.019461		0.0367877		0.0276853		0.0284942		0.025984		0.00447518		0.0155566		0.0252431		0.0150373		0.00305884		0.012682		0.0455043
NaN	0.0118597	0.00695334	0.0138601		0.0536211		0.0217137		0.009641	0.0172563	0.0209506		0.0413455		0.0099956	0.0497549	0.0118087	0.0332776		0.0103631		0.00435428		0.0180911		0.0193113		0.0391349		0.0284891		0.0294203		0.0265918		0.00416221		0.0161409		0.0261315		0.0173304		0.00295181		0.0132366		0.0470146
NaN	0.0128222	0.0072817	0.0137631		0.0564748		0.0238813		0.0101792	0.0180507	0.0209421		0.0455876		0.00950876	0.0515613	0.0120623	0.0344421		0.0115722		0.00429153		0.0189612		0.0191953		0.0414733		0.0293399		0.0303716		0.0272759		0.00386457		0.0167483		0.0270229		0.0194581		0.00288098		0.0138474		0.0485843
NaN	0.0138129	0.00761996	0.0137138		0.0592719		0.0260887		0.0108253	0.0189048	0.0209823		0.0498957		0.00929634	0.0533312	0.0123881	0.0355679		0.0128271		0.00424439		0.0199365		0.0191603		0.0437787		0.0302209		0.0313058		0.0280932		0.00357993		0.017406		0.0279958		0.0214195		0.00285839		0.0145534		0.050225
NaN	0.0148276	0.00797658	0.0137391		0.0619693		0.0283273		0.0115323	0.0197938	0.0209335		0.0543283		0.0095041	0.0550794	0.0127251	0.0366475		0.0141419		0.0042178		0.0210107		0.0192081		0.0460454		0.0311106		0.0322089		0.0290179		0.00329702		0.0180965		0.0290665		0.0233045		0.00287502		0.0153717		0.0519296
NaN	0.01587	0.00834457	0.0138259		0.0646053		0.0305569		0.0123342	0.0207122	0.0208183		0.0589427		0.0102026	0.0567919	0.0129755	0.0376973		0.0155184		0.00422479		0.022195		0.0193522		0.0482712		0.0319841		0.0330989		0.0300326		0.00300701		0.0188576		0.0302262		0.0251586		0.00295995		0.0162874		0.0537207
NaN	0.0169446	0.00873328	0.0139716		0.0672082		0.0328062		0.0132423	0.0216734	0.0207688		0.0638572		0.0112796	0.0584967	0.0131958	0.0387779		0.0169356		0.00427444		0.0235302		0.0196051		0.0504786		0.0328534		0.0339615		0.0311343		0.00274819		0.0196819		0.0315213		0.0270085		0.00313868		0.0172647		0.0554692
NaN	0.0180519	0.00914449	0.0141824		0.0697693		0.0350981		0.0142034	0.022658	0.0207564		0.0690609		0.0126904	0.060223	0.0133874	0.0398807		0.0183986		0.00436252		0.0249682		0.0199583		0.0526548		0.0337127		0.0348053		0.0323208		0.00252543		0.0205598		0.0329296		0.0288623		0.0034211		0.0182999		0.0571628
NaN	0.0191956	0.00959225	0.0144449		0.0723075		0.0374329		0.0152613	0.0236795	0.0208513		0.0745098		0.0145923	0.0619377	0.0135708	0.0410302		0.0199249		0.0044908		0.0265411		0.0204015		0.0548218		0.0345687		0.0356518		0.0335928		0.00235178		0.0214896		0.0344399		0.0307509		0.00380041		0.0194085		0.0588448
NaN	0.0203711	0.0100521	0.0147643		0.074793		0.039817		0.0164317	0.024729	0.0209954		0.0802443		0.0146953	0.0636511	0.01376	0.042214		0.0214803		0.00465239		0.0282451		0.0209261		0.0569796		0.0354341		0.036501		0.0349326		0.00220015		0.0224715		0.0360429		0.0326774		0.00426753		0.0205755		0.0604701
NaN	0.0215798	0.0105344	0.0151362		0.0772169		0.042269		0.0177242	0.0258052	0.0211723		0.0863227		0.0133401	0.0653725	0.0139227	0.0434247		0.0230645		0.00483841		0.0300142		0.0215118		0.0591327		0.0362876		0.0373443		0.03634		0.00207448		0.0235202		0.0377481		0.0346158		0.00483757		0.0217985		0.0620686
NaN	0.0228159	0.0110334	0.0155568		0.0795683		0.0448059		0.0191247	0.0269118	0.0213892		0.0928002		0.0126631	0.0670737	0.0140714	0.0446547		0.0246741		0.00504113		0.0318585		0.0221475		0.0612745		0.0371223		0.0381896		0.037829		0.00196989		0.0245894		0.0394957		0.0365806		0.00549001		0.0230929		0.0637052
NaN	0.0240792	0.0115511	0.0160237		0.0818521		0.047429		0.0206139	0.0280658	0.0216495		0.0994499		0.0124135	0.0687854	0.014208	0.0458951		0.0262925		0.00526839		0.0337816		0.0228094		0.0634162		0.0379375		0.0390374		0.0394021		0.00190161		0.0256908		0.0412688		0.0385806		0.00618839		0.0244569		0.0653759
NaN	0.0250617	0.0119171	0.0158458		0.0846613		0.0495474		0.0211979	0.0288221	0.0212805		0.102092		0.0125302	0.0710674	0.0140792	0.0470441		0.0271875		0.00537707		0.0346141		0.0222925		0.0657202		0.0385297		0.03966		0.0396565		0.00192407		0.0267774		0.0419589		0.0402512		0.00650345		0.0248431		0.0669114
NaN	0.0261283	0.0123736	0.0159051		0.0874047		0.0516982		0.022067	0.0296805	0.0215574		0.106044		0.0130769	0.073018	0.0139134	0.048514		0.0283682		0.00545546		0.035451		0.0221045		0.0680767		0.0394609		0.0406855		0.0404077		0.00185641		0.0274976		0.0426338		0.0419844		0.00678056		0.0255724		0.0689152
NaN	0.0272278	0.0127842	0.0159941		0.0899712		0.0538924		0.0230895	0.030635	0.0217699		0.110454		0.0140614	0.0748292	0.0138708	0.0498572		0.0296281		0.0055331		0.0364406		0.0221502		0.0703752		0.0404409		0.0417137		0.0415096		0.00175545		0.0282686		0.0435371		0.0435949		0.00712469		0.0265309		0.0709077
NaN	0.0283589	0.0132064	0.0162093		0.0923901		0.0561652		0.0242034	0.0316578	0.0220218		0.115163		0.0153361	0.0765488	0.0138549	0.0511612		0.0309507		0.00565253		0.0375892		0.0223634		0.0726371		0.0413405		0.0426769		0.0428314		0.00164332		0.0290253		0.0447236		0.0452916		0.00750742		0.0276483		0.0729217
NaN	0.0295198	0.013626	0.0164877		0.0947527		0.0584702		0.0254008	0.0327393	0.022169		0.120178		0.0167252	0.0782408	0.0138443	0.0524151		0.0323255		0.00581089		0.0389366		0.0227113		0.0748477		0.042207		0.043629		0.0442754		0.00151855		0.0298213		0.0460457		0.0470599		0.00793588		0.0288474		0.075007
NaN	0.0307088	0.0140763	0.0168159		0.0970827		0.060806		0.0266645	0.0338854	0.0223148		0.12555		0.0181449	0.0799044	0.0139219	0.053683		0.0337527		0.00600805		0.0404322		0.02317		0.0770483		0.0430332		0.0445513		0.0457939		0.00142496		0.0306576		0.0475741		0.0488114		0.00845834		0.0301627		0.0771364
NaN	0.0319311	0.0145412	0.0171832		0.0993924		0.0631819		0.0280182	0.0350574	0.0225583		0.131208		0.0194995	0.081568	0.0140342	0.0549722		0.0352178		0.00623941		0.0420267		0.02372		0.0792127		0.0438289		0.0454279		0.0473743		0.0013758		0.0315181		0.049273		0.050579		0.0090573		0.0316157		0.0793546
NaN	0.0331813	0.0150513	0.01758		0.10169		0.0655737		0.0294682	0.036254	0.0229426		0.13705		0.0210884	0.0832386	0.0141566	0.0562918		0.0367349		0.00650477		0.0437488		0.0243406		0.0813613		0.0446304		0.0463131		0.049		0.0013851		0.0324166		0.0511384		0.0523637		0.00972104		0.0331881		0.0816426
NaN	0.034451	0.0155829	0.0180095		0.103943		0.0679701		0.0310114	0.0374706	0.0233476		0.143037		0.0232989	0.0848811	0.0143044	0.0576285		0.038283		0.00678945		0.0455881		0.025024		0.0834942		0.0454458		0.0471998		0.0506593		0.00142119		0.0333297		0.0531132		0.0541782		0.0104553		0.0348431		0.0840883
NaN	0.035744	0.0161289	0.0184655		0.10615		0.0703459		0.0326597	0.0386854	0.0237987		0.149147		0.0261103	0.0865334	0.014437	0.0589906		0.0398589		0.00708649		0.0474931		0.025752		0.0856165		0.0462477		0.0480703		0.0523445		0.00147849		0.0342749		0.0551973		0.0559835		0.0112566		0.0364894		0.0865929
NaN	0.037055	0.0167025	0.0189424		0.108325		0.0727085		0.0344756	0.0399254	0.0242705		0.155299		0.0296755	0.0881759	0.0145577	0.0603768		0.0414803		0.0073959		0.0494682		0.0265254		0.0877235		0.0470372		0.0489374		0.0540737		0.00155148		0.0352294		0.0573388		0.0577909		0.0121163		0.0377897		0.0883255
NaN	0.0383855	0.0172883	0.0194392		0.110465		0.075125		0.0363713	0.0411947	0.0248072		0.161397		0.0339408	0.0898355	0.0146739	0.0617757		0.043133		0.00771131		0.0515284		0.0273184		0.0898194		0.0478004		0.0498105		0.0558459		0.00164939		0.0361918		0.0595084		0.0595789		0.0130476		0.0391587		0.0900049
NaN	0.0397298	0.0178885	0.0199422		0.112549		0.0777219		0.0378221	0.0424762	0.0254172		0.167515		0.0386555	0.0915072	0.0147875	0.063168		0.0447996		0.00803679		0.0536226		0.028129		0.0918941		0.0485558		0.0506969		0.0576493		0.00178205		0.037162		0.0616747		0.0613477		0.0140564		0.0405748		0.0917049
NaN	0.0410933	0.0185038	0.0204564		0.114586		0.0804477		0.0393968	0.0437683	0.0259767		0.1741		0.0434923	0.0931621	0.0148872	0.0645805		0.0464741		0.00838418		0.0557488		0.0289524		0.0939483		0.0492882		0.0515891		0.0594811		0.00193855		0.0381498		0.0638264		0.0631428		0.0151552		0.0420565		0.093473
NaN	0.0424725	0.0191353	0.0209881		0.1166		0.0830731		0.0410299	0.045081	0.0265755		0.18111		0.0488383	0.0948099	0.0149763	0.0660235		0.0481562		0.00875565		0.0579148		0.0297772		0.0959789		0.0500107		0.0524809		0.0613437		0.0021335		0.0391386		0.0660025		0.064968		0.0163552		0.0435708		0.095291
NaN	0.0438652	0.019779	0.0215276		0.118589		0.0857606		0.0427354	0.0464133	0.0272427		0.188605		0.0555369	0.096472	0.0150498	0.0674923		0.0498368		0.00914252		0.0600934		0.0306002		0.097982		0.0507445		0.0533887		0.0632336		0.00236431		0.0401375		0.0681957		0.0668278		0.0176313		0.045108		0.0971819
NaN	0.0452666	0.0204352	0.0220728		0.120545		0.0884462		0.0444803	0.0477617	0.0279467		0.196567		0.063252	0.0981332	0.0151152	0.0689849		0.051513		0.00954197		0.0622731		0.0314246		0.0999708		0.0514962		0.0542987		0.0651449		0.0026291		0.0411433		0.0704104		0.068588		0.0189877		0.0466752		0.0992058
NaN	0.0466745	0.0210963	0.0226236		0.122488		0.0910643		0.0462639	0.0491168	0.028644		0.204931			0.0998039	0.0151571	0.0704947		0.0531821		0.00995169		0.0644295		0.0322533		0.10194		0.0522566		0.0551973		0.067078		0.0029302		0.042134		0.0726296		0.0702247		0.0204058		0.0482986		0.10132
NaN	0.0480894	0.0217615	0.0231727		0.124399		0.0936216		0.0480692	0.0504778	0.0293431		0.213528			0.101464	0.015181	0.0720083		0.0548325		0.0103717		0.0665771		0.0330784		0.103892		0.0530189		0.0560928		0.0690341		0.00325597		0.0431361		0.0748336		0.07177		0.0218758		0.0500645		0.103483
NaN	0.0495079	0.0224319	0.0237229		0.126246		0.0961615		0.0499959	0.0518498	0.0300655		0.222541			0.103109	0.0151781	0.0735326		0.0564614		0.0108088		0.0687162		0.033907		0.105832		0.0537847		0.0569912		0.0710043		0.0036096		0.0441076		0.0770406		0.073255		0.0234792		0.0519066		0.105663
NaN	0.050933	0.0231031	0.0242817		0.128037		0.0987575		0.0520133	0.0532347	0.0308365		0.232152			0.104753	0.0151689	0.0750747		0.0580596		0.0112651		0.070836		0.0347332		0.107762		0.0545627		0.0578945		0.0729929		0.00400122		0.0450793		0.0792687		0.0746771		0.0252353		0.0537961		0.107853
NaN	0.0523623	0.0237684	0.0248359		0.129746		0.101377		0.0541186	0.0546221	0.0315823		0.242139			0.106386	0.015129	0.0766388		0.0596251		0.0117387		0.072919		0.035555		0.109687		0.0553586		0.0587942		0.0750007		0.00442243		0.0460259		0.0815145		0.0760188		0.0262941		0.0557213		0.110014
NaN	0.0537947	0.0244342	0.0253899		0.131372		0.104009		0.0563631	0.0560123	0.0323495		0.251714			0.108015	0.0150721	0.0782262		0.0611518		0.0122274		0.0749782		0.0363764		0.111606		0.0561703		0.0597019		0.0770275		0.00487737		0.0469506		0.08379		0.0772728		0.0274047		0.0577024		0.112184
NaN	0.055231	0.025094	0.025933		0.132953		0.106679		0.0586895	0.0574051	0.0331335		0.254649			0.109625	0.0149839	0.0798403		0.0626344		0.0127356		0.0770193		0.0371913		0.113511		0.0569873		0.0606125		0.0790605		0.00536385		0.047847		0.0860791		0.0785203		0.0286042		0.0597848		0.114566
NaN	0.0566663	0.0257521	0.0264687		0.134545		0.109425		0.0611319	0.0587913	0.0339287					0.111214	0.0148574	0.081481		0.0640693		0.0132538		0.0790236		0.0379994		0.1154		0.0578167		0.061536		0.0810923		0.00588792		0.0487284		0.0883855		0.0796185		0.0299057		0.0619516		0.11715
NaN	0.0581122	0.02642	0.0270128		0.136061		0.112191		0.0637248	0.0601925	0.0347606					0.112782	0.0147081	0.083163		0.0654923		0.0137867		0.0810359		0.0388301		0.117275		0.0586703		0.0624928		0.0831599		0.00644413		0.0495891		0.0907317		0.080666		0.0313095		0.064208		0.120013
NaN	0.0595666	0.0270814	0.0275593		0.137643		0.114974		0.0664298	0.0616016	0.0356174					0.114335	0.0145311	0.0848698		0.066895		0.0143398		0.0830521		0.0396702		0.119133		0.0595199		0.063465		0.0852524		0.00702932		0.0504321		0.0931242		0.0820893		0.0328326		0.0665943		0.123354
NaN	0.0610241	0.0277425	0.028113		0.139458		0.117756		0.0692003	0.0630111	0.0365447					0.11588	0.0143313	0.0866092		0.0682717		0.0149106		0.0850615		0.0405196		0.120962		0.060376		0.064441		0.0873538		0.00765089		0.0512702		0.0955432		0.0835624		0.0344595		0.0691363		0.127209
NaN	0.0624854	0.0284067	0.0286652		0.141219		0.120492		0.0719925	0.0644155	0.0374338					0.117419	0.0141026	0.088383		0.069614		0.0154948		0.0870668		0.0413787		0.122772		0.0612231		0.0654163		0.0894607		0.00831511		0.0520869		0.0980037		0.0850761		0.0361682		0.0717985		0.131675
NaN	0.0639477	0.0290676	0.0292115		0.142961		0.123095		0.0749342	0.0658065	0.0383508					0.118938	0.0138439	0.0901863		0.0709313		0.016092		0.0890622		0.0422321		0.124561		0.0620639		0.0663954		0.0915702		0.00902183		0.0528748		0.100496		0.0865808		0.0379438		0.0747857		0.13717
NaN	0.0654126	0.0297254	0.0297481		0.144661		0.125439		0.0779222	0.0671881	0.0392868					0.120438	0.0135541	0.0920273		0.0722171		0.0166965		0.0910506		0.0430768		0.126326		0.0629149		0.0673805		0.093679		0.00975955		0.0536479		0.103025		0.0880779		0.0397884		0.0781898		0.143921
NaN	0.0668802	0.0303775	0.0302669		0.146297		0.12742		0.0810023	0.0685595	0.0402642					0.121916	0.0132658	0.0938981		0.0734673		0.0173115		0.0930312		0.0439143		0.12807		0.0637565		0.0683783		0.0957834		0.0105395		0.0544029		0.105598		0.0895256		0.0417103		0.0821501		0.151548
NaN	0.068346	0.0310232	0.0307673		0.147873		0.129198		0.0840244	0.069927	0.0413119					0.123376	0.0129703	0.0958108		0.0746791		0.0179402		0.0949929		0.044742		0.129792		0.064593		0.0693793		0.0978882		0.0113585		0.0551224		0.108208		0.0909107		0.0436796		0.0861042		0.159628
NaN	0.0698138	0.0316689	0.031251		0.149362		0.131062		0.0874201	0.0712911	0.0424082					0.124828	0.0127092	0.0977584		0.0758491		0.0185779		0.0969249		0.0455584		0.131495		0.0654411		0.0703882		0.0999907		0.0122295		0.0558147		0.110868		0.0921837		0.0457239		0.0868307		0.16631
NaN	0.0712795	0.0323058	0.0317196		0.150794		0.133277		0.0915179	0.0726456	0.0435003					0.126265	0.0124706	0.0997256		0.0769862		0.0192202		0.0988334		0.046364		0.133168		0.0662954		0.071407		0.102088		0.0131463		0.0564666		0.113584		0.0933333		0.0479262
NaN	0.0727447	0.0329376	0.0321669		0.152178		0.135882		0.096218	0.07399	0.0446173					0.127681	0.0122428	0.101705		0.0780932		0.0198641		0.100697		0.0471549		0.134811		0.0671462		0.0724365		0.104178		0.0141033		0.0570913		0.116331		0.0943627		0.0502894
NaN	0.0742065	0.0335659	0.0326003		0.153537		0.141353			0.0753215	0.0457163					0.129063	0.0120282	0.103695		0.0791664		0.0205137		0.102519		0.0479232		0.136423		0.068002		0.0734772		0.106256		0.0151049		0.0576905		0.1191		0.0951956		0.0529075
NaN	0.0756625	0.0341789	0.0330038		0.154872		0.150011			0.0766429	0.0468324					0.130398	0.0118248	0.105697		0.0802008		0.0211642		0.104326		0.0486757		0.138011		0.0688561		0.0745296		0.108317		0.0161506		0.0582535		0.121874		0.0958026		0.0557786
NaN	0.0771176	0.034781	0.0333785		0.156199					0.0779543	0.0479372					0.131705	0.0116277	0.107714		0.0811924		0.0218184		0.106109		0.0494065		0.139566		0.0697169		0.0755974		0.110369		0.0172342		0.0587906		0.124635		0.0961274		0.0589117
NaN	0.078564	0.0353654	0.0337383		0.157472					0.0792562	0.0490251					0.132986	0.0114257	0.109725		0.0821374		0.0224735		0.107846		0.0501191		0.141088		0.0705811		0.0766769		0.1124		0.0183479		0.0592946		0.127411		0.0959133		0.0623211
NaN	0.0800024	0.0359396	0.0340697		0.158605					0.0805318	0.0501486					0.13424	0.0112231	0.111736		0.0830389		0.0231285		0.109549		0.0508124		0.142566		0.0714489		0.0777684		0.114408		0.0195031		0.0597642		0.130158		0.0958651		0.0661222
NaN	0.0814333	0.0365087	0.0343731		0.159563					0.0817944	0.0512942					0.135465	0.0110205	0.113753		0.0838996		0.0237822		0.111223		0.0514869		0.144008		0.0723096		0.0788677		0.116395		0.0207028		0.0602051		0.132905		0.0961123		0.0702239
NaN	0.0828575	0.0370645	0.0346491		0.160396					0.0830316	0.0523531					0.136645	0.0108116	0.115768		0.0847174		0.0244413		0.112872		0.0521427		0.145408		0.0731732		0.079977		0.118366		0.0219387		0.0605943		0.135804		0.0967117		0.0743296
NaN	0.084269	0.0376089	0.0348986		0.161123					0.0842494	0.0534781					0.137791	0.0106229	0.117788		0.0854904		0.0250977		0.114517		0.0527833		0.146764		0.0740287		0.0810916		0.120312		0.023212		0.0609292		0.138735		0.097893		0.0788023
NaN	0.0856715	0.0381359	0.0351011		0.161823					0.0854508	0.0546207					0.138907	0.0104478	0.119811		0.0862261		0.0257584		0.116154		0.0534128		0.148084		0.0748931		0.0822175		0.122229		0.0245287		0.0612409		0.141663		0.099174		0.0861231
NaN	0.0870626	0.0386465	0.035276		0.162376					0.0866323	0.0557544					0.140003	0.0102828	0.121841		0.0869275		0.026421		0.117774		0.0540221		0.149363		0.0757548		0.0833516		0.124112		0.025886		0.0615286		0.14469		0.099958
NaN	0.0884465	0.0391433	0.0354226		0.16268					0.0877893	0.0569246					0.14107	0.0101182	0.123885		0.0875929		0.0270852		0.119396		0.0546276		0.150605		0.0766264		0.0844961		0.125962		0.0272874		0.0617814		0.147876		0.100367
NaN	0.0898169	0.0396191	0.0355356		0.16269					0.0889148	0.0580889					0.142101	0.00996467	0.125946		0.0882299		0.027743		0.121005		0.0552296		0.151801		0.0775091		0.0856566		0.127764		0.0287186		0.0620018		0.15064		0.0999928
NaN	0.091175	0.0400779	0.0356158		0.163003					0.090005	0.0592374					0.1431	0.0098246	0.128012		0.088837		0.0283976		0.122628		0.0558204		0.152949		0.0783936		0.0868276		0.129529		0.0301679		0.0621965		0.15342		0.0992817
NaN	0.0925216	0.0405083	0.0356667		0.164992					0.0910601	0.0602958					0.144061	0.00970308	0.130079		0.0894069		0.029052		0.124269		0.0564028		0.154048		0.0792884		0.0880093		0.131258		0.0316386		0.0623688		0.156221		0.0966857
NaN	0.0938557	0.0409156	0.0356868		0.16873					0.0920851	0.0613021					0.144985	0.00959401	0.132134		0.0899517		0.0297022		0.125931		0.056983		0.155099		0.0802068		0.0892051		0.132965		0.0331377		0.0625286		0.159008
NaN	0.0951771	0.0413008	0.035683							0.0930759	0.0623133					0.145881	0.00950396	0.134165		0.0904631		0.0303427		0.127552		0.0575573		0.156104		0.081138		0.0904062		0.134635		0.0346545		0.0626772		0.161838
NaN	0.0964864	0.0416597	0.0356491							0.0940237	0.0633652					0.146745	0.00943591	0.136167		0.0909436		0.0309748		0.129166		0.0581348		0.157067		0.0820641		0.091613		0.136267		0.0361968		0.0628319		0.164664
NaN	0.0977794	0.0419947	0.0355818							0.0949331	0.06439					0.14758	0.00937325	0.138137		0.0913936		0.0316027		0.130827		0.0587139		0.157984		0.0830039		0.0928294		0.137858		0.0377589		0.0629818		0.167525
NaN	0.0990613	0.0423096	0.0355001							0.0957935	0.0653808					0.148377	0.00933197	0.140096		0.0918105		0.0322273		0.132455		0.0592982		0.158852		0.083946		0.0940526		0.139414		0.0393415		0.0631293		0.170543
NaN	0.100328	0.0426021	0.035394							0.0966146	0.0663572					0.149128	0.00931418	0.14203		0.0921971		0.0328485		0.133942		0.059886		0.159669		0.0849032		0.0952822		0.140932		0.0409433		0.0632799		0.173653
NaN	0.101585	0.0428585	0.0352644							0.0973962	0.0673354					0.149829	0.00930741	0.14395		0.0925489		0.0334777		0.135395		0.0604761		0.160437		0.0858664		0.0965157		0.142412		0.0425591		0.0634147		0.176785
NaN	0.102831	0.0430824	0.0351138							0.0981282	0.068266					0.150486	0.00932259	0.14586		0.0928573		0.0340967		0.13682		0.0610619		0.16116		0.0868458		0.0977683		0.143857		0.0441911		0.0635406		0.17999
NaN	0.104071	0.0432877	0.0349326							0.0988253	0.0692273					0.151098	0.00935836	0.147752		0.0931259		0.0347109		0.138219		0.0616507		0.161852		0.0878445		0.0990407		0.145269		0.0458499		0.0636883		0.183238
NaN	0.105298	0.0434657	0.03472							0.099474	0.0701458					0.151662	0.00941852	0.149621		0.0933497		0.0353208		0.139589		0.0622353		0.162518		0.088873		0.100338		0.146647		0.0475368		0.0638757		0.186521
NaN	0.106511	0.0436247	0.0344921							0.100077	0.071057					0.152187	0.0095059	0.151466		0.0935367		0.0359273		0.140953		0.0628204		0.163152		0.0899362		0.101661		0.147987		0.0492581		0.0640461		0.189909
NaN	0.107712	0.0437557	0.0342424							0.100637	0.0719681					0.152672	0.00961023	0.153299		0.0936997		0.036527		0.142323		0.0634145		0.163762		0.0910037		0.102994		0.149292		0.0510175		0.0642071		0.193503
NaN	0.108903	0.043863	0.033962							0.101155	0.072868					0.153133	0.00972467	0.155105		0.0938408		0.0371235		0.143696		0.0640162		0.164338		0.0920859		0.104332		0.15057		0.0528389		0.0643713		0.197257
NaN	0.110085	0.0439444	0.0336535							0.101618	0.0737382					0.153564	0.00986472	0.156884		0.0939592		0.0377095		0.145059		0.0646231		0.164868		0.0931787		0.105677		0.151815		0.0546637		0.0645582		0.20102
NaN	0.111263	0.0440023	0.0333307							0.10202	0.0746162					0.153943	0.0100385	0.158639		0.0940517		0.0382932		0.146417		0.0652322		0.165358		0.0942929		0.107033		0.15301		0.0565048		0.0647619		0.204783
NaN	0.112427	0.0440312	0.0329827							0.102371	0.0754718					0.154274	0.010231	0.160358		0.0941231		0.0388739		0.147789		0.0658425		0.165802		0.0954005		0.108395		0.154173		0.0583825		0.0649839		0.208288
NaN	0.113579	0.0440396	0.0326063							0.102671	0.0763358					0.154563	0.0104411	0.16205		0.0941682		0.0394468		0.149184		0.0664556		0.166194		0.0964988		0.10976		0.155297		0.0602536		0.0651853		0.211826
NaN	0.114722	0.0440264	0.0322087							0.102931	0.0772368					0.154825	0.0106802	0.163708		0.0941912		0.0400186		0.150589		0.0670738		0.166546		0.0975783		0.111124		0.156381		0.0621167		0.0654061		0.216014
NaN	0.115855	0.0439955	0.0317958							0.103152	0.0781608					0.155053	0.0109729	0.165332		0.0941965		0.0405944		0.152071		0.0676904		0.166862		0.0986541		0.11248		0.157436		0.0639623		0.065627		0.2221
NaN	0.11698	0.0439421	0.0313476							0.103331	0.0790954					0.155249	0.0112661	0.166913		0.0941844		0.0411538		0.153684		0.0683139		0.167134		0.0997182		0.113869		0.158448		0.0657998		0.0659336		0.22703
NaN	0.118094	0.0438687	0.0308781							0.103478	0.0800398					0.15542	0.0115904	0.168461		0.0941613		0.0417109		0.155512		0.0689371		0.167368		0.100779		0.115289		0.159426		0.0676202		0.0663839		0.235787
NaN	0.1192	0.0437776	0.0303876							0.103591	0.0809704					0.155556	0.0119341	0.16997		0.0941252		0.042269		0.15752		0.0695808		0.167569		0.101832		0.11673		0.160372		0.0693876		0.0671393
NaN	0.120298	0.0436675	0.0298872							0.103664	0.0818711					0.155672	0.0123038	0.171438		0.0940842		0.042819		0.159757		0.0702562		0.167747		0.102884		0.118194		0.161307		0.0709594		0.0672406
NaN	0.121391	0.0435339	0.0293642							0.103705	0.0827597					0.155759	0.0127025	0.172853		0.0940406		0.0433677		0.162176		0.070945		0.167908		0.103927		0.119673		0.162292		0.0725477		0.067332
NaN	0.122473	0.04337	0.0288262							0.103716	0.0836182					0.155823	0.0131333	0.174215		0.0939958		0.0439248		0.164797		0.0716518		0.168051		0.104957		0.121145		0.163463		0.0744343		0.0674177
NaN	0.123548	0.0431852	0.0282671							0.103695	0.0844226					0.155862	0.0135974	0.175518		0.093956		0.0444919		0.167499		0.0723846		0.168175		0.105998		0.122605		0.164552		0.0763492		0.0675264
NaN	0.124615	0.0429722	0.0276809							0.103638	0.0851455					0.15587	0.0140821	0.176742		0.0939103		0.0450908		0.169931		0.0731336		0.168296		0.10707		0.124095		0.165579		0.0782798		0.0676599
NaN	0.125675	0.0427398	0.0270803							0.103558	0.0858872					0.155853	0.0145873	0.177906		0.0938637		0.045734		0.172243		0.0738995		0.168421		0.10819		0.125633		0.16654		0.0802404		0.0678389
NaN	0.126731	0.0424884	0.0264712							0.103451	0.0865846					0.155832	0.0151147	0.179012		0.093818		0.0464535		0.174226		0.0746911		0.168536		0.109339		0.12721		0.167439		0.0822004		0.068053
NaN	0.127786	0.0422214	0.0258617							0.103315	0.0872768					0.155793	0.0156594	0.180061		0.093769		0.0472568				0.0755141		0.168653		0.110542		0.128812		0.168274		0.084146		0.0683134
NaN	0.128838	0.0419415	0.0252637							0.103158	0.0879815					0.155744	0.0161934	0.181061		0.0937154		0.0482982				0.0763624		0.168805		0.111813		0.130434		0.169058		0.0860645		0.0686257
NaN	0.129891	0.0416359	0.024659							0.102972	0.0886696					0.155675	0.0167324	0.182006		0.0936637		0.0488616				0.0772426		0.168976		0.113239		0.132093		0.169789		0.0879743		0.0690179
NaN	0.130939	0.0413096	0.0240541							0.102754	0.0893384					0.155588	0.0172592	0.182889		0.0936079		0.0494229				0.0781358		0.169214		0.114779		0.133819		0.170481		0.0898588		0.0695447
NaN	0.13199	0.0409636	0.0234378							0.102505	0.0899961					0.155471	0.0177707	0.18372		0.0935603		0.0499822				0.0790479		0.169636		0.116416		0.13557		0.171134		0.0917231		0.0701571
NaN	0.13306	0.0405978	0.0228167							0.102226	0.0906253					0.155323	0.0182787	0.184503		0.0935099		0.0505391				0.0800089		0.170224		0.117988		0.137307		0.171763		0.0935392		0.0708888
NaN	0.13415	0.0402143	0.0221962							0.101921	0.0912352					0.155149	0.0187686	0.185236		0.0934487		0.0511012				0.0810308		0.170821		0.119147		0.138853		0.172387		0.0953528		0.0717369
NaN	0.135247	0.0398286	0.0215835							0.10159	0.0918806					0.154967	0.0192445	0.185926		0.0933799		0.0516676				0.0820805		0.17086		0.120323		0.14041		0.173028		0.0972039		0.0726422
NaN	0.136408	0.0394318	0.0209714							0.101231	0.092538					0.154767	0.019732	0.186576		0.0933081		0.0522399				0.08315		0.170872		0.121521		0.141974		0.17363		0.0990677		0.0736026
NaN	0.13774	0.0390257	0.0203591							0.100837	0.0931765					0.15454	0.0202347	0.187198		0.0932251		0.052833				0.0839866		0.170874		0.122762		0.143574		0.174231		0.100931		0.0746517
NaN	0.138781	0.0386111	0.0197434							0.100426	0.0938206					0.15431	0.0207272	0.187787		0.093131		0.0534561				0.0848628		0.170868		0.124053		0.145211		0.17482		0.102859		0.0759307
NaN	0.139815	0.0381764	0.0191271							0.0999877	0.0944463					0.154057	0.0212171	0.188341		0.0930338		0.054106				0.0857765		0.17085		0.125384		0.14687		0.175424		0.104805		0.0771642
NaN	0.140852	0.0377337	0.0185252							0.0995425	0.0950844					0.15379	0.0217136	0.188861		0.0929364		0.054787				0.0867308		0.170832		0.126761		0.148541		0.176031		0.106586		0.0788835
NaN	0.141885	0.0372785	0.0179247							0.0990765	0.0956863					0.153514	0.0221985	0.189349		0.0928601		0.0554863				0.0877124		0.170847		0.128162		0.15023		0.176668		0.107829		0.0809314
NaN	0.142926	0.0368145	0.0173474							0.0985862	0.0962493					0.153225	0.022667	0.189803		0.0927983		0.0561838				0.0887321		0.170889		0.129638		0.151955		0.177272		0.108605		0.0837429
NaN	0.143969	0.0363481	0.0167756							0.098072	0.0967925					0.152911	0.0231306	0.190218		0.0927533		0.0569444				0.0897779		0.170978		0.131154		0.153716		0.178104		0.108492		0.0893343
NaN	0.145017	0.0358835	0.0162086							0.0975387	0.0972938					0.152576	0.0235911	0.190574		0.0927878		0.0577664				0.0908455		0.171151		0.132686		0.155518		0.179156		0.107837		0.10143
NaN	0.146079	0.0354223	0.0156487							0.0969867	0.0977872					0.152218	0.0240324	0.19088		0.0929068		0.0586888				0.0919385		0.17138		0.134173		0.157321		0.180697		0.10544
NaN	0.147154	0.0349575	0.0151072							0.0964285	0.0982981					0.151851	0.0244667	0.191139		0.093163		0.0597289				0.0930784		0.171598		0.135596		0.15911		0.183876		0.104149
NaN	0.148231	0.0345005	0.0145861							0.0958633	0.0988071					0.151464	0.0248936	0.191363		0.0936559		0.0609329				0.0942596		0.171814		0.137023		0.160981		0.192587
NaN	0.149331	0.0340377	0.0140866							0.09529	0.0993138					0.151071	0.0253158	0.191556		0.0944319		0.0623247				0.0954614		0.172144		0.13846		0.162901
NaN	0.150446	0.0335711	0.0135984							0.0947073	0.0998598					0.150662	0.0257243	0.191723		0.0943971		0.0640598				0.0967026		0.172678		0.140141		0.165018
NaN	0.151558	0.0331047	0.0131349							0.0941242	0.100397					0.150233	0.0261129	0.191859		0.0943526		0.0664647				0.0980269		0.173443		0.142161		0.16741
NaN	0.152701	0.032634	0.0127004							0.0935378	0.100937					0.149779	0.0264977	0.191963		0.0943084		0.0699746				0.0994748		0.1745		0.144515		0.169741
NaN	0.153882	0.0321565	0.0122725							0.0929532	0.101481					0.149303	0.0268661	0.192022		0.0942875		0.0751742				0.101065		0.175901		0.147372		0.172101
NaN	0.155109	0.0316792	0.0118673							0.0923676	0.102066					0.148825	0.0272147	0.192053		0.0943089		0.0849061				0.102678		0.177691		0.151014		0.174772
NaN	0.156384	0.0312124	0.0114938							0.0917843	0.102663					0.148345	0.0275539	0.192047		0.094353						0.104307		0.180044		0.155224		0.177503
NaN	0.157757	0.0307495	0.011147							0.0912018	0.103255					0.147864	0.027856	0.191994		0.094419						0.105976		0.18315		0.160489		0.180156
NaN	0.159266	0.0302767	0.010833							0.0906149	0.103854					0.147375	0.0281288	0.191907		0.0945351						0.107713		0.187699		0.166086		0.183219
NaN	0.16097	0.0298032	0.0105573							0.0900294	0.104462					0.146889	0.0283846	0.191786		0.0947145						0.109505		0.194835		0.166362		0.184362
NaN	0.162961	0.029322	0.010301							0.0894436	0.105046					0.146405	0.0286118	0.191636		0.0949558						0.111515		0.198338
NaN	0.165602	0.0288439	0.0100756							0.0888643	0.105615					0.145916	0.0288238	0.191452		0.0952491						0.11396
NaN	0.169087	0.0283713	0.00988593							0.0882805	0.106166					0.14542	0.0290347	0.191248		0.0955643						0.115369
NaN	0.17688	0.0278906	0.00973093							0.0876974	0.106749					0.144914	0.0292121	0.191021		0.0958541
NaN		0.0274146	0.00960056							0.0871247	0.107331					0.144415	0.0293578	0.190772		0.0961858
NaN		0.0269456	0.00950514							0.0865574	0.107933					0.143923	0.029504	0.190504		0.0965885
NaN		0.0264827	0.00944881							0.0859946	0.108551					0.143431	0.0296313	0.19021		0.0971151
NaN		0.0260345	0.00943122							0.0854306	0.109122					0.142933	0.0297408	0.189898		0.0977217
NaN		0.0255961	0.00944551							0.0848593	0.109657					0.142429	0.0298084	0.189559		0.0986048
NaN		0.025174	0.00950661							0.0842836	0.110197					0.141919	0.0298645	0.189205		0.0999449
NaN		0.0247735	0.00960838							0.083696	0.110715					0.141397	0.0299038	0.188815		0.102142
NaN		0.0243917	0.00975339							0.0830926	0.111239					0.140876	0.0299351	0.188402		0.105626
NaN		0.0240308	0.00993188							0.0824777	0.111791					0.140346	0.0299428	0.18797		0.11124
NaN		0.0236857	0.0101448							0.0818561	0.112354					0.139802	0.0299295	0.187539		0.119835
NaN		0.0233591	0.0103973							0.0812248	0.112963					0.139232	0.0298838	0.187113		0.133094
NaN		0.0230467	0.0106829							0.0805899	0.113645					0.138637	0.0298182	0.186695
NaN		0.0227505	0.0109828							0.0799582	0.114355					0.138018	0.0297382	0.186289
NaN		0.0224831	0.0113249							0.0793208	0.115066					0.137371	0.0296415	0.185883
NaN		0.0222357	0.0117057							0.0786792	0.115875					0.13672	0.029529	0.185488
NaN		0.0219996	0.0121133							0.0780391	0.116714					0.136087	0.0294182	0.185095
NaN		0.0217694	0.0125407							0.0773901	0.117556					0.135458	0.029297	0.184685
NaN		0.0215599	0.0130194							0.0767368	0.118413					0.134834	0.0291833	0.184261
NaN		0.0213685	0.013536							0.0760652	0.119325					0.1342	0.0290512	0.183823
NaN		0.0211975	0.0141							0.0753764	0.12034					0.133583	0.0289031	0.183373
NaN		0.0210225	0.0147051							0.0746678	0.121427					0.132983	0.0287484	0.182902
NaN		0.0208675	0.0153495							0.0739254	0.122664					0.132399	0.0286052	0.182403
NaN		0.0207313	0.0160276							0.073147	0.124024					0.131828	0.0284687	0.181863
NaN		0.0206265	0.0167339							0.0723299	0.12542					0.131311	0.028314	0.181309
NaN		0.0205759	0.0174691							0.0714954	0.126816					0.130826	0.02815	0.180731
NaN		0.0205834	0.0182455							0.0706148	0.128247					0.130354	0.0280541	0.18012
NaN		0.0206664	0.019071							0.069712	0.129824					0.129905	0.0280215	0.179486
NaN		0.0208343	0.0199475							0.0687695	0.131598					0.129455	0.0280469	0.178824
NaN		0.0211071	0.0208768							0.0678329	0.133517					0.129006	0.0281515	0.178106
NaN		0.0214978	0.0218535							0.06688	0.135389					0.128558	0.0282678	0.177324
NaN		0.0219718	0.0228924							0.0659264	0.137509					0.128101	0.0284204	0.176467
NaN		0.0225362	0.0239414							0.0648918	0.139634					0.127687	0.0286313	0.175524
NaN		0.0231527	0.024869							0.063759	0.142461					0.127016	0.028895	0.174504
NaN		0.0231303	0.0257176							0.0629879	0.143885					0.126449	0.0287716	0.17386
NaN		0.023141	0.0266203							0.0621859	0.145444					0.125887	0.0286317	0.173179
NaN		0.0231928	0.0275699							0.0613489	0.14705					0.125359	0.0284882	0.172481
NaN		0.0233015	0.0285782							0.0604767	0.148706					0.124875	0.0283372	0.171782
NaN		0.0234572	0.0296197							0.0595562	0.150397					0.124397	0.0282093	0.171072
NaN		0.0236904	0.0306949							0.0586012	0.152194					0.123931	0.0281381	0.170364
NaN		0.0240094	0.0318179							0.057602	0.154181					0.123453	0.0281016	0.169651
NaN		0.0244135	0.0329801							0.0565684	0.156361					0.122983	0.028078	0.168913
NaN		0.0249142	0.0341852							0.0554859	0.158572					0.122507	0.0280905	0.168146
NaN		0.0254896	0.0354202							0.05435	0.160938					0.122025	0.0281119	0.167351
NaN		0.0261151	0.036675							0.0531715	0.163582					0.121557	0.0281813	0.166541
NaN		0.0267667	0.0379294							0.0519682	0.166513					0.121109	0.0282696	0.165745
NaN		0.027455	0.0392129							0.0507486	0.169688					0.120706	0.0284106	0.16493
NaN		0.028256	0.0405332							0.0494393	0.173101					0.12047	0.0286849	0.163937
NaN		0.0291814	0.0420419							0.0479845	0.177003					0.120489	0.0290822	0.162787
NaN		0.0302279	0.0435772							0.046352	0.181195					0.120542	0.0296246	0.161389
NaN		0.0315672	0.0451428							0.0444807	0.185947					0.120541	0.0303507	0.159802
NaN		0.0332713	0.0466815							0.042447	0.191131					0.120596	0.0314143	0.158051
NaN		0.0356903	0.0482066							0.0403123	0.19652					0.120704	0.0328782	0.156188
NaN		0.0388556	0.049795							0.0382971	0.201444					0.120672	0.0349425	0.154281
NaN		0.0426592	0.0516092							0.0363828	0.208262					0.120048	0.0377121	0.151922
NaN		0.0470466	0.0533085							0.0346798	0.215162					0.118905	0.0401783	0.148767
NaN		0.0511522	0.0541493							0.0321378	0.223974					0.116849	0.0421144	0.144708
NaN		0.0543064	0.0501479							0.0269586	0.247306					0.108336	0.0445574	0.140306
[truncated: 92 more columns]
