# Supplementary material for: Transition between cell states of sensitivity reveals molecular vulnerability of drug-tolerant cells
Source: Mol Syst Biol. 2025 Oct 1;21(12):4. doi: 10.1038/s44320-025-00150-0 (PMC12673137; doi:10.1038/s44320-025-00150-0)
Supplement: Supplementary file 4 — Source data Fig. 3 [file 44320_2025_150_MOESM4_ESM.zip › SD_Figure_3/Fig_3B_T5.csv]

Surviving cell	Surviving cell	Dying cell	Dying cell	Dying cell	Dying cell	Dying cell	Dying cell	Dying cell	Dying cell	Dying cell	Dying cell	Dying cell	Dying cell	Dying cell	Dying cell	Dying cell	Dying cell	Dying cell	Dying cell	Dying cell	Dying cell	Dying cell	Dying cell	Dying cell	Dying cell	Dying cell	Dying cell	Dying cell	Dying cell	Dying cell	Dying cell	Dying cell	Dying cell	Dying cell	Dying cell	Dying cell	Dying cell	Dying cell	Dying cell	Dying cell	Dying cell	Dying cell	Dying cell	Dying cell	Dying cell	Dying cell	Dying cell	Dying cell	Dying cell
0.0380286	0.0420286	0.0271946	0.0480286	0.084149	0.0210286	0.19482	0.0556222	0.154142	0.0860286	0.325104	0.0720286	0.374238	0.0490286	0.255488	0.0350286	0.25257	0.0216222	0.281846	0.0684909	0.318817	0.0610286	0.308536	0.0510286	0.251598	0.0426222	0.15859	0.0290286	0.237619	0.0126222	0.279549	0.0310286	0.100355	0.0866222	0.30039	0.0640286	0.182768	0.0380286	0.266258	0.0540286	0.178601	0.0166222	0.202351	0.0366222	0.244026	0.0390286	0.1294	0	0.146438	0.0300286
0.0334039	0.0431594		0.0329816		0.0182927		0.0387308		0.0629594		0.0663594		0.0404261		0.025715		0.0205531		0.0538662		0.0489594		0.0397816		0.0330197		0.0278705		0.0100197		0.0258261		0.0629753		0.0428927		0.0353372		0.0633816		0.0161308		0.0313308		0.0389594		0.00977528		0.0245372
0.0309823	0.0440166		0.0286401		0.0170014		0.0324033		0.0586553		0.0620255		0.0376115		0.0228134		0.0195664		0.043705		0.0443411		0.0329645		0.0289703		0.0285766		0.0107639		0.0249214		0.0488293		0.0438439		0.033628		0.063842		0.0164147		0.0291887		0.0368331		0.0130255		0.0232115
0.0320052	0.046701		0.0279156		0.016769		0.0305614		0.0583351		0.0628882		0.038078		0.0231733		0.0211285		0.0379472		0.0426081		0.0282912		0.0280893		0.0303767		0.0131107		0.0263902		0.0416579		0.0489243		0.03388		0.0670878		0.0182968		0.0290694		0.0382463		0.0146283		0.024045
0.0338989	0.0498532		0.0279804		0.0162739		0.0299946		0.0587686		0.0629012		0.0395338		0.0248449		0.0236475		0.033974		0.0419164		0.0247523		0.0282849		0.0323369		0.0158907		0.028764		0.0381028		0.0529227		0.0342338		0.070791		0.0205496		0.0295911		0.0406503		0.0149118		0.0254288
0.035438	0.0526471		0.0285478		0.0157523		0.0303043		0.059505		0.0624642		0.0411903		0.0270436		0.0266054		0.0311932		0.0418535		0.0226099		0.0293612		0.0343177		0.0188755		0.0322863		0.0368383		0.0563502		0.0345395		0.0736997		0.0228626		0.0305944		0.0436367		0.014332		0.0271714
0.036777	0.0551654		0.0291773		0.0154587		0.0312307		0.0603444		0.0624651		0.0429547		0.0294949		0.0296407		0.0294292		0.0423313		0.0218556		0.0311134		0.0364322		0.0221062		0.0344103		0.0368584		0.0591344		0.0349052		0.0756993		0.0250004		0.0317222		0.0468579		0.0139409		0.0290951
0.0385028	0.0574885		0.0298821		0.0152311		0.0327214		0.061384		0.0631655		0.0449162		0.0320661		0.0326396		0.0287061		0.043606		0.022245		0.0332476		0.0386022		0.0255663		0.0361326		0.0378886		0.0614967		0.0354577		0.0774746		0.0272152		0.0331346		0.050098		0.0139463		0.0311076
0.0403413	0.059899		0.0306304		0.015068		0.0345669		0.062591		0.0647413		0.0470376		0.0348573		0.0356289		0.029003		0.0457998		0.0232923		0.0357554		0.0409548		0.029265		0.0382568		0.0394103		0.0635773		0.0361611		0.0791841		0.0294897		0.0348911		0.0535177		0.014436		0.0332142
0.0422561	0.0623429		0.0313852		0.0149848		0.0366361		0.0638869		0.0666871		0.0492848		0.0378357		0.0386286		0.0300647		0.0487256		0.0247242		0.0386589		0.0435692		0.033112		0.0405687		0.0411632		0.0654011		0.0369897		0.0807313		0.0318688		0.0370435		0.0570489		0.0152407		0.0354524
0.044235	0.0649083		0.0321292		0.0150724		0.0390535		0.0652508		0.068702		0.0516388		0.0408977		0.0416339		0.031629		0.0521905		0.02653		0.041933		0.0464072		0.0370944		0.0431786		0.0431458		0.0671293		0.0379231		0.0818756		0.0343288		0.0395351		0.060654		0.0161982		0.0379489
0.0463667	0.0675229		0.0328873		0.0153488		0.0418462		0.0666794		0.0706592		0.0539969		0.044027		0.0446112		0.0335503		0.0560629		0.0286947		0.0454368		0.0494276		0.041144		0.0459044		0.0454253		0.0688563		0.0389039		0.0826482		0.0368529		0.0423172		0.064311		0.0172611		0.040472
0.0486738	0.0701428		0.0336494		0.0158076		0.0449019		0.0681593		0.0727574		0.0564277		0.0472497		0.0474743		0.0356252		0.060133		0.0311371		0.0491922		0.0525804		0.0452174		0.0486461		0.0480429		0.0705429		0.0399283		0.083487		0.0394604		0.0453022		0.0680596		0.0184933		0.0430582
0.0509529	0.07275		0.0344057		0.0163497		0.0479844		0.069571		0.0748368		0.0588634		0.0504522		0.0502634		0.0375847		0.0641158		0.033614		0.0529772		0.0557863		0.0492599		0.0514995		0.0506705		0.0722293		0.0409649		0.0845584		0.0420699		0.048349		0.0718052		0.0197912		0.0456326
0.0532445	0.0753772		0.0352453		0.0169524		0.0511782		0.0710473		0.0769506		0.0613399		0.0536594		0.0529961		0.0394712		0.0680507		0.0360964		0.0567909		0.0590317		0.0533024		0.0545261		0.0533279		0.0740473		0.0419932		0.0858301		0.0446709		0.0514553		0.0755666		0.0211222		0.0482564
0.0556015	0.078091		0.0361782		0.0176093		0.0545093		0.0726066		0.0791383		0.0638882		0.0569139		0.0557378		0.0413575		0.0719869		0.0386308		0.0606815		0.0623589		0.0573727		0.0577306		0.0560549		0.0760358		0.0430648		0.0873711		0.0472961		0.0545606		0.0794301		0.0225214		0.0509227
0.0579362	0.0807943		0.0371558		0.0182929		0.057854		0.0741228		0.0813372		0.0664554		0.0601876		0.0584564		0.0432019		0.0758493		0.0412123		0.0646033		0.0656997		0.0614678		0.0610612		0.0588266		0.078025		0.0441494		0.0891242		0.0499036		0.057687		0.0832897		0.0238649		0.0536463
0.0602474	0.0834885		0.0381466		0.0189926		0.0611876		0.0756257		0.0834873		0.069018		0.0634151		0.0611439		0.0449816		0.079678		0.0438215		0.0685529		0.0690647		0.0655983		0.0644901		0.0616125		0.0799918		0.0452701		0.0910393		0.0524827		0.0608795		0.0870985		0.0252117		0.0565028
0.0625326	0.0861556		0.0391482		0.0197107		0.064544		0.0771475		0.0856051		0.0715886		0.0665946		0.063764		0.046674		0.0835279		0.0464689		0.0725012		0.0724392		0.0697664		0.0680015		0.0643926		0.0819682		0.0464161		0.0930892		0.0550459		0.0641578		0.0908799		0.0267364		0.0595649
0.0647928	0.0888239		0.0401596		0.0204573		0.0679716		0.0786739		0.0877276		0.0741866		0.06977		0.0663311		0.0483028		0.0873938		0.0491468		0.0764402		0.0757465		0.0739551		0.0715772		0.0671091		0.084014		0.0475881		0.0952198		0.0575959		0.0676095		0.0946736		0.0284035		0.0629946
0.0670376	0.0914539		0.0411914		0.0212451		0.071479		0.0802231		0.0898834		0.0768073		0.0729333		0.0687857		0.0498788		0.0912713		0.051889		0.0803787		0.0789383		0.078174		0.0751521		0.0697118		0.0860882		0.0488105		0.0974084		0.0601495		0.0712345		0.0984563		0.0301949		0.0668915
0.0693119	0.094101		0.0422199		0.0220774		0.0750755		0.0817385		0.0920463		0.0794655		0.0760858		0.071098		0.0514075		0.0951717		0.0547299		0.0843264		0.0820284		0.0824364		0.0786428		0.0721623		0.0882045		0.0500579		0.0995714		0.0627148		0.0750202		0.102253		0.0320424		0.0688804
0.0716216	0.096756		0.0432461		0.0229349		0.0787399		0.0832618		0.0942798		0.0821823		0.0792173		0.0732893		0.052922		0.0991733		0.0576858		0.0882854		0.0851352		0.0867269		0.0823998		0.0744592		0.0903833		0.0513548		0.101797		0.0653102		0.0789021		0.10609		0.0338639		0.0716018
0.0739048	0.0994317		0.0442817		0.0238236		0.0825024		0.0847606		0.0965259		0.084955		0.0823045		0.0753584		0.0544571		0.103242		0.0607296		0.0922482		0.0882884		0.091019		0.0862996		0.0766118		0.0926376		0.0527276		0.104053		0.0679308		0.0828524		0.109943		0.0357474		0.0743199
0.0762148	0.102133		0.0453098		0.0247304		0.0864087		0.0862751		0.0987222		0.0877631		0.0853054		0.0773292		0.0560149		0.107369		0.0638443		0.0962277		0.09151		0.0953071		0.0902667		0.0786748		0.0949893		0.05416		0.10634		0.0705772		0.0868306		0.11379		0.0377878		0.0771231
0.0781698	0.104734		0.0457704		0.025273		0.0890581		0.0870472		0.100374		0.0900021		0.0878056		0.0794508		0.0565634		0.110438		0.0657227		0.0993564		0.0944401		0.0991689		0.0935424		0.0795528		0.0968748		0.0552262		0.108601		0.0730176		0.0899321		0.117281		0.039671		0.0799982
0.0801732	0.107204		0.046585		0.0258626		0.0921486		0.0883352		0.101982		0.0924284		0.0905156		0.0815201		0.0573632		0.11378		0.0678738		0.102732		0.097369		0.103151		0.0969764		0.0809459		0.0993507		0.0562532		0.110469		0.0754527		0.0932186		0.120664		0.0413057		0.0829344
0.0824557	0.11001		0.0476653		0.0265899		0.0956075		0.0900759		0.10412		0.0951843		0.0934352		0.0837827		0.0586453		0.117564		0.0704087		0.106437		0.100565		0.10729		0.100695		0.0828623		0.102112		0.0576203		0.112902		0.078101		0.0968873		0.12449		0.0430476		0.0859738
0.0847613	0.112739		0.0487343		0.0273308		0.0991274		0.0916631		0.106274		0.0979618		0.0963902		0.0860525		0.0601138		0.121385		0.0730846		0.110216		0.103719		0.111448		0.10448		0.0850204		0.104702		0.0589415		0.115447		0.0807402		0.0999048		0.128352		0.0449809		0.089126
0.087043	0.115438		0.0497598		0.0280627		0.10268		0.0931833		0.108335		0.100735		0.0993137		0.0882979		0.0616038		0.125239		0.0758956		0.114025		0.106839		0.115624		0.108315		0.0872938		0.107074		0.0602706		0.118113		0.0833495		0.103066		0.132222		0.0472483		0.0923908
0.089278	0.118099		0.0507604		0.0288024		0.106234		0.0946556		0.11029		0.103503		0.102219		0.0904981		0.0631887		0.129166		0.0788663		0.117859		0.109964		0.119825		0.112269		0.0896425		0.109358		0.0616008		0.120936		0.0859477		0.106399		0.136036		0.0484659		0.0956816
0.0914785	0.12072		0.0517499		0.0295734		0.10982		0.096148		0.112266		0.106293		0.105094		0.0926671		0.0648344		0.133156		0.0819843		0.121738		0.113086		0.124081		0.116372		0.0920325		0.111678		0.0629196		0.123839		0.088511		0.109876		0.139814		0.0499131		0.0989551
0.0936551	0.123301		0.0527336		0.0303685		0.113302		0.0976364		0.114316		0.109082		0.10792		0.0947912		0.0665186		0.137189		0.0852388		0.125662		0.11621		0.128371		0.120583		0.0944119		0.11403		0.0642665		0.126839		0.0910384		0.113566		0.14355		0.0516894		0.102359
0.0958275	0.125893		0.0537051		0.0312105		0.116645		0.0990426		0.116401		0.111877		0.110717		0.0968706		0.0682207		0.141262		0.0885961		0.129629		0.119306		0.132746		0.124765		0.0967523		0.116388		0.0656632		0.1299		0.0935663		0.117418		0.147168		0.0536357		0.105976
0.0980435	0.128471		0.0546561		0.0320774		0.120031		0.100443		0.118532		0.11469		0.113475		0.0989104		0.0699541		0.145376		0.0920405		0.133616		0.122374		0.137167		0.128895		0.099003		0.118771		0.0671067		0.133107		0.0960684		0.121381		0.150652		0.0556693		0.109868
0.100253	0.131067		0.0556004		0.0329659		0.123341		0.10184		0.120773		0.117536		0.116185		0.100925		0.0717134		0.149531		0.0955415		0.137596		0.125391		0.141536		0.133047		0.101136		0.121232		0.0685869		0.136465		0.0985705		0.125383		0.154267		0.0576995		0.114082
0.102499	0.133657		0.0565442		0.0338577		0.127043		0.103243		0.122966		0.120385		0.118856		0.102909		0.0734701		0.153717		0.099063		0.141574		0.128321		0.145614		0.137298		0.103124		0.123766		0.0700819		0.139875		0.101105		0.129395		0.15796		0.0597349		0.118873
0.10474	0.136248		0.0574841		0.0347609		0.130805		0.104633		0.125113		0.123248		0.121492		0.104874		0.0752064		0.157912		0.102609		0.145561		0.131126		0.149938		0.141741		0.104947		0.126396		0.0716462		0.143295		0.103682		0.133385		0.161794		0.0618222		0.124407
0.106927	0.138842		0.0584192		0.0356736		0.134637		0.106011		0.127242		0.126104		0.12409		0.106826		0.0769207		0.162088		0.106136		0.149542		0.133733		0.154267		0.146517		0.10659		0.129122		0.0732578		0.146816		0.106255		0.137367		0.165652		0.0639771		0.130896
0.109113	0.141427		0.0593506		0.0365973		0.13856		0.107377		0.129304		0.128958		0.126637		0.108766		0.0786356		0.166236		0.109661		0.153496		0.136079		0.158595		0.150588		0.108081		0.13193		0.0749173		0.150411		0.108914		0.141442		0.169493		0.0661367		0.138814
0.111271	0.14399		0.0602772		0.0375307		0.142485		0.108721		0.131298		0.131821		0.129124		0.110682		0.0803111		0.170324		0.113188		0.157411		0.138194		0.162898		0.154743		0.109404		0.134783		0.0765937		0.152897		0.111642		0.14562		0.173325		0.0683679		0.146438
0.113421	0.146537		0.0612001		0.0384684		0.14634		0.110062		0.13327		0.134684		0.13155		0.112564		0.0819185		0.174329		0.116714		0.161278		0.140232		0.167179		0.158958		0.110537		0.137723		0.0782835		0.15552		0.114287		0.150004		0.177146		0.07071
0.115551	0.149072		0.0621176		0.0394131		0.150128		0.111372		0.135197		0.137552		0.133912		0.114421		0.0834978		0.178257		0.120244		0.165102		0.142162		0.171459		0.163233		0.111475		0.140749		0.0800271		0.158439		0.11693		0.154621		0.180945		0.0731362
0.117667	0.151584		0.063028		0.0403585		0.153984		0.112666		0.137098		0.140423		0.136204		0.116254		0.0850567		0.182115		0.123784		0.168868		0.145255		0.175779		0.167629		0.112258		0.143837		0.081819		0.161741		0.119558		0.159452		0.184706		0.0758454
0.119762	0.154066		0.0639358		0.0412933		0.157834		0.113941		0.138957		0.143279		0.138431		0.11806		0.0865902		0.185909		0.127345		0.172564		0.148278		0.180144		0.172186		0.112924		0.146999		0.0837525		0.165259		0.122144		0.164509		0.188497		0.0788362
0.12181	0.156525		0.0648437		0.0422161		0.161629		0.115199		0.140813		0.146135		0.140591		0.119842		0.0880967		0.189646		0.130919		0.176205		0.151223		0.184534		0.176814		0.113539		0.150271		0.085887		0.168897		0.124711		0.169592		0.192204		0.0818264
0.123808	0.158951		0.0657447		0.043121		0.165476		0.116439		0.142645		0.148998		0.142678		0.121611		0.0895913		0.193333		0.134527		0.179815		0.154086		0.188937		0.18148		0.114118		0.153664		0.0886187		0.172663		0.127281		0.174623		0.195838		0.0848373
0.125748	0.161359		0.0666363		0.0440044		0.169419		0.117652		0.144424		0.151852		0.144689		0.123369		0.091077		0.19698		0.138192		0.183424		0.1569		0.193348		0.186192		0.11471		0.157199		0.0902527		0.176478		0.129827		0.179511		0.199497		0.0878697
0.127629	0.163739		0.067522		0.0448631		0.173431		0.118842		0.146158		0.154702		0.146616		0.125132		0.0925682		0.200618		0.141953		0.186977		0.159607		0.197759		0.190975		0.116266		0.16103		0.0919098		0.180361		0.132374		0.184411		0.203179		0.0911337
0.12946	0.166098		0.0684042		0.0456937		0.177436		0.120027		0.147867		0.157531		0.148468		0.126892		0.0940865		0.204249		0.14582		0.1905		0.162209		0.202171		0.195838		0.117721		0.16531		0.0936401		0.184341		0.134935		0.189481		0.206854		0.0951576
0.131262	0.168427		0.0692869		0.0465118		0.181389		0.121225		0.149566		0.160349		0.150261		0.128636		0.0956058		0.207893		0.149805		0.193962		0.164706		0.206578		0.200825		0.119048		0.168374		0.0954088		0.188444		0.137514		0.195589		0.210499		0.100024
0.133057	0.170728		0.0701487		0.0473095		0.185223		0.122411		0.151234		0.163161		0.151988		0.130371		0.0971238		0.211553		0.153829		0.197334		0.167068		0.21094		0.20595		0.120192		0.171475		0.0972415		0.192748		0.140124		0.202351		0.214135		0.105738
0.134804	0.173003		0.0709868		0.0480889		0.188916		0.123578		0.152848		0.165956		0.153656		0.132094		0.0986647		0.215251		0.157946		0.200579		0.169317		0.215248		0.211583		0.121135		0.174573		0.0991247		0.197327		0.142751				0.217636		0.113718
0.136492	0.175205		0.0717922		0.0488485		0.192263		0.124711		0.154396		0.168728		0.155278		0.13379		0.100209		0.218929		0.162138		0.203582		0.171553		0.219497		0.21741		0.121868		0.177779		0.101064		0.202415		0.145369				0.220936		0.1294
0.138132	0.177351		0.072566		0.0495902		0.194819		0.125814		0.15589		0.171471		0.156854		0.135452		0.101787		0.22253		0.1664		0.206407		0.173817		0.22372		0.223068		0.122372		0.181129		0.103083		0.207968		0.147971				0.224119
0.139741	0.179458		0.0733183		0.0503121		0.196483		0.126907		0.157373		0.174203		0.158354		0.137087		0.103424		0.226104		0.170689		0.20911		0.176034		0.228058		0.229024		0.122676		0.18462		0.10516		0.214222		0.150482				0.227027
0.141339	0.181526		0.0740396		0.0510196		0.197354		0.127983		0.158829		0.176913		0.159776		0.138707		0.105125		0.229629		0.174988		0.212673		0.177989		0.232582		0.2352		0.122819		0.188206		0.107293		0.221441		0.1529				0.229578
0.142899	0.183546		0.0747403		0.0517086		0.19682		0.129042		0.160244		0.179601		0.161155		0.140304		0.10692		0.233092		0.179288		0.216181		0.179552		0.237308		0.241879		0.122848		0.191944		0.109509		0.229748		0.155275				0.231438
0.144432	0.185515		0.0754201		0.0523797		0.194696		0.130071		0.161653		0.182285		0.162452		0.141888		0.10881		0.236539		0.183842		0.219651		0.180566		0.241753		0.248908		0.122774		0.195838		0.111773		0.238481		0.157559				0.232904
0.145925	0.187451		0.0760803		0.0530391		0.19482		0.131081		0.163077		0.184955		0.163683		0.143468		0.110783		0.239953		0.187843		0.223082		0.180994		0.244319		0.255035		0.122592		0.19988		0.114012		0.24616		0.159764				0.235348
0.147386	0.189343		0.0767183		0.0536892				0.132047		0.164493		0.187614		0.164826		0.145034		0.11285		0.243373		0.191936		0.226461		0.180634		0.237619		0.259963		0.122195		0.204066		0.116357		0.252247		0.162054				0.244026
0.148823	0.191201		0.0773384		0.054323				0.132988		0.165888		0.190259		0.16587		0.146608		0.114976		0.246803		0.196123		0.22977		0.179307				0.265913		0.121404		0.208371		0.118853		0.257079		0.164844
0.150222	0.192998		0.0779389		0.0549505				0.133905		0.167276		0.192881		0.166811		0.148209		0.117171		0.250139		0.200374		0.232991		0.176576				0.279549		0.120064		0.212769		0.121542		0.260368		0.168432
0.151593	0.194744		0.0785181		0.0555518				0.134795		0.168647		0.195489		0.167668		0.149855		0.119455		0.25336		0.204636		0.236117		0.172083						0.117938		0.217457		0.124493		0.266258		0.172721
0.152915	0.196473		0.0790549		0.0561174				0.135645		0.169988		0.198077		0.168525		0.151562		0.121869		0.25704		0.208932		0.239108		0.165488						0.114867		0.222382		0.127847				0.178601
0.154202	0.198159		0.0795608		0.0566299				0.136471		0.171313		0.200653		0.169378		0.153345		0.124467		0.26068		0.213268		0.241951		0.15977						0.110906		0.22754		0.131538
0.155435	0.199789		0.0800466		0.0571033				0.137297		0.172614		0.203218		0.170157		0.155184		0.127254		0.26419		0.217642		0.244663		0.15859						0.106555		0.233096		0.13591
0.156603	0.201363		0.0805179		0.0575283				0.138129		0.173875		0.205763		0.17087		0.157136		0.13031		0.267576		0.222073		0.247281								0.102291		0.238885		0.140687
0.157715	0.202895		0.0809761		0.0579119				0.138928		0.175088		0.208293		0.17152		0.159139		0.133606		0.270818		0.226549		0.2498								0.0981333		0.244706		0.147397
0.158788	0.204366		0.081409		0.0582457				0.139675		0.176238		0.210801		0.172099		0.161174		0.137068		0.273916		0.231051		0.252065								0.0957169		0.250901		0.158561
0.159823	0.205779		0.0818196		0.0585231				0.140389		0.177367		0.213291		0.172628		0.163238		0.140628		0.27691		0.235586		0.254116								0.0966275		0.258006		0.182768
0.160818	0.207131		0.0822081		0.0587483				0.141072		0.17851		0.215767		0.173113		0.165322		0.144317		0.279815		0.240147		0.255886								0.100355		0.26718
0.161757	0.208409		0.0825802		0.0589259				0.141678		0.179641		0.218236		0.173575		0.167403		0.14806		0.282694		0.244842		0.257548										0.279397
0.162638	0.209613		0.0829441		0.0590524				0.142258		0.180772		0.22069		0.174077		0.169447		0.151899		0.285563		0.24982		0.259134										0.30039
0.163478	0.210777		0.0832944		0.0591353				0.142851		0.181909		0.22311		0.174633		0.171492		0.154273		0.2884		0.255216		0.260613
0.164284	0.211893		0.0836268		0.0591712				0.143433		0.183073		0.225502		0.17532		0.173547		0.156722		0.291218		0.261232		0.261795
0.165058	0.212966		0.0839395		0.059164				0.143989		0.184269		0.227871		0.176188		0.175597		0.159262		0.29408		0.267805		0.261543
0.165803	0.213965		0.0842326		0.059111				0.14451		0.185464		0.230201		0.177522		0.177594		0.162011		0.297095		0.274748		0.259021
0.166512	0.214907		0.0845115		0.0590046				0.145017		0.186633		0.232491		0.179403		0.179503		0.165007		0.300288		0.281115		0.254218
0.167194	0.215784		0.0847655		0.05886				0.145571		0.187788		0.23476		0.179986		0.181352		0.168266		0.30352		0.286917		0.251598
0.167846	0.216614		0.0849992		0.0586935				0.146123		0.188927		0.237013		0.180498		0.183233		0.171795		0.306569		0.29241
0.168454	0.217371		0.0852141		0.0585143				0.146661		0.190061		0.239241		0.180944		0.185313		0.175555		0.309283		0.297444
0.169038	0.218064		0.0854129		0.0583184				0.147218		0.191214		0.241448		0.181333		0.187684		0.179545		0.311412		0.308536
0.169597	0.2187		0.0855895		0.0581084				0.147771		0.192378		0.243637		0.181666		0.189745		0.183766		0.313138
0.170122	0.219287		0.0857483		0.0578895				0.148315		0.193535		0.24581		0.181963		0.191818		0.188206		0.315058
0.170625	0.21982		0.0858907		0.0576674				0.148838		0.194717		0.247982		0.182237		0.193881		0.192878		0.31774
0.171123	0.220305		0.0860096		0.057444				0.149344		0.195969		0.250177		0.182526		0.195968		0.197879		0.320003
0.171623	0.220734		0.0861057		0.0572244				0.149817		0.197243		0.25241		0.182864		0.198092		0.203549		0.318817
0.172122	0.221121		0.086177		0.0570058				0.150243		0.198503		0.254695		0.183275		0.200255		0.209886
0.172631	0.221447		0.0862267		0.0567831				0.150618		0.199848		0.257038		0.18376		0.202424		0.216663
0.173133	0.221707		0.0862539		0.0565533				0.150947		0.201268		0.259458		0.184256		0.204589		0.223776
0.17364	0.221906		0.0862552		0.0563202				0.151276		0.202715		0.26196		0.184673		0.206797		0.231389
0.174141	0.222039		0.0862337		0.0560767				0.151605		0.204173		0.264573		0.185161		0.209083		0.240148
0.174655	0.222114		0.0861831		0.0558266				0.151908		0.205608		0.267315		0.185851		0.211513		0.250241
0.175204	0.222132		0.0860907		0.0555692				0.152205		0.207047		0.270166		0.187032		0.214081		0.260742
0.175785	0.222113		0.0859572		0.0553112				0.152443		0.208513		0.273064		0.188959		0.216784		0.269169
0.176398	0.222041		0.0857933		0.055049				0.152468		0.210039		0.276038		0.190877		0.219664		0.275751
0.177049	0.221924		0.0855894		0.0547835				0.152568		0.211749		0.279134		0.193349		0.222431		0.281846
0.177729	0.221767		0.0853272		0.0545159				0.152896		0.213732		0.281422		0.19706		0.224817
0.178418	0.221574		0.0850225		0.0542432				0.153623		0.215948		0.283744		0.202902		0.226607
0.179123	0.221344		0.0846799		0.0539785				0.153788		0.21857		0.286101		0.212289		0.227727
0.179859	0.221075		0.0843015		0.0537193				0.154063		0.221471		0.288504		0.228224		0.228487
0.180618	0.220793		0.0838875		0.053466				0.154287		0.223105		0.290969		0.255488		0.229327
0.18139	0.22049		0.083442		0.0532234				0.154489		0.224798		0.293483				0.230231
0.182139	0.220161		0.0829655		0.0529896				0.15469		0.226573		0.296056				0.231791
0.182843	0.219807		0.0824603		0.0527597				0.154905		0.228353		0.298702				0.238021
0.18353	0.219438		0.0819218		0.0525412				0.155105		0.230165		0.30141				0.25257
0.184178	0.219062		0.0813495		0.0523357				0.155312		0.232014		0.304158
0.184819	0.218669		0.0807448		0.0521375				0.155426		0.233932		0.30695
0.185434	0.218272		0.080115		0.0519309				0.155526		0.23601		0.309773
0.186	0.217864		0.0794499		0.0517277				0.15572		0.23826		0.312663
0.186571	0.217441		0.0787505		0.051506				0.156076		0.2406		0.315801
0.187153	0.217027		0.0780168		0.0513059				0.156306		0.243043		0.319299
0.187748	0.216573		0.0772808		0.0511426				0.156559		0.245438		0.323193
0.188346	0.216107		0.0765331		0.0510179				0.156677		0.247935		0.327602
0.188941	0.215652		0.0757581		0.0509389				0.156545		0.250828		0.33275
0.189532	0.215208		0.0749501		0.050908				0.156387		0.254045		0.33878
0.190125	0.214754		0.0741047		0.0509273				0.156093		0.257524		0.345557
0.190721	0.214295		0.0732254		0.051023				0.155766		0.2614		0.352887
0.191323	0.213846		0.0723155		0.0511981				0.155702		0.265854		0.36032
0.191924	0.213414		0.0713753		0.0514559				0.156025		0.270284		0.366545
0.192532	0.213018		0.0704017		0.0518043				0.156339		0.275197		0.374238
0.193167	0.212648		0.069393		0.0522595				0.157164		0.2826
0.193806	0.212285		0.0683517		0.0527847				0.164995		0.294447
0.194458	0.211936		0.0672824		0.0533587				0.154142		0.309617
0.19512	0.21161		0.0661899		0.053963						0.325104
0.195769	0.211319		0.0650762		0.0545919
0.196419	0.211067		0.0639499		0.055254
0.197063	0.210854		0.0628194		0.0559453
0.197716	0.210683		0.061674		0.0566574
0.198368	0.210551		0.0605171		0.057389
0.199008	0.210447		0.0593412		0.0581301
0.199636	0.210441		0.0581504		0.0589011
0.20025	0.210342		0.0569413		0.0596839
0.200864	0.210267		0.0557221		0.0604597
0.201424	0.210175		0.0544997		0.0612079
0.201938	0.210143		0.0532746		0.0619535
0.202407	0.210153		0.0520463		0.0626545
0.202806	0.210197		0.0508118		0.0633392
0.203153	0.210269		0.0495756		0.0639916
0.203424	0.210377		0.0483328		0.0647206
0.20362	0.210504		0.0470949		0.0654397
0.20372	0.210633		0.0458759		0.06614
0.203715	0.21077		0.0447046		0.0668877
0.203613	0.210891		0.0435786		0.0677006
0.203406	0.211025		0.0424913		0.0685862
0.203081	0.211162		0.0414362		0.0695271
0.202665	0.211325		0.040433		0.0705111
0.202169	0.211531		0.0394718		0.0715622
0.201593	0.211772		0.0385484		0.0726725
0.200978	0.212053		0.0376652		0.0738969
0.200379	0.212373		0.0368256		0.0752663
0.199793	0.212696		0.0360128		0.076696
0.199226	0.213059		0.0352282		0.0781549
0.198637	0.213437		0.0344778		0.0795804
0.198062	0.213801		0.0337667		0.0808033
0.197513	0.214136		0.0331174		0.0816061
0.196958	0.214441		0.0325022		0.0820276
0.196384	0.214682		0.0319002		0.0824539
0.195811	0.214856		0.031361		0.0829405
0.195195	0.214954		0.0309166		0.0833304
0.194536	0.214918		0.0305369		0.0834859
0.193794	0.214744		0.0301371		0.0831807
0.192952	0.214472		0.0296718		0.0828117
0.191967	0.214176		0.0288931		0.0831331
0.190861	0.213898		0.0281824		0.084149
0.189557	0.213211		0.0275474
0.187963	0.212324		0.026992
0.186205	0.211307		0.0265282
0.184386	0.210451		0.0261484
0.18235	0.209943		0.0258219
0.181339	0.210009		0.0255637
0.180198	0.210006		0.0254048
0.178943	0.209889		0.025361
0.177541	0.209628		0.0254038
0.175982	0.209231		0.0255526
0.174264	0.208682		0.0258549
0.172371	0.20822		0.0263048
0.170369	0.207569		0.0267092
0.168282	0.206744		0.0270692
0.166185	0.205785		0.027438
0.164203	0.204795		0.0278424
0.162387	0.203787		0.0282869
0.160803	0.202634		0.0289064
0.159407	0.20104		0.0295423
0.157744	0.198861		0.0304274
0.155313	0.196027		0.0306331
0.152416	0.192386		0.0271946
0.148626	0.18807
0.143947	0.183145
0.13783	0.178067
0.130022	0.173819
0.120995	0.167034
0.113033	0.167389
0.105365	0.182365
[truncated: 136 more columns]
