# Supplementary material for: Transition between cell states of sensitivity reveals molecular vulnerability of drug-tolerant cells
Source: Mol Syst Biol. 2025 Oct 1;21(12):4. doi: 10.1038/s44320-025-00150-0 (PMC12673137; doi:10.1038/s44320-025-00150-0)
Supplement: Supplementary file 4 — Source data Fig. 3 [file 44320_2025_150_MOESM4_ESM.zip › SD_Figure_3/Fig_3D_Surv_curves_TOD.csv]

Naive	T5	T20
29	52	73
47	103	97
44	166	73
35	200	133
45	49	154
32	47	126
200	93	185
44	53	75
46	131	54
50	200	71
46	49	109
50	59	57
29	47	56
41	200	200
200	57	200
41	63	176
68	200	117
45	46	200
30	200	200
46	200	200
24	79	142
200	75	200
26	53	200
31	58	66
200	68	200
31	55	61
128	200	200
200	58	189
200	130	200
52	200	200
146	71	200
200	55	200
117	56	64
43	46	139
44	137	70
34	200	54
89	159	200
200	72	168
144	140	200
200	200	68
76	200	200
59	100	200
87	200	200
28	200	65
75	200	200
200	200	129
34	200	200
63	85	200
27	99	189
42	65	140
200	55	200
200	200	45
62	200	200
43	200	81
162	108	200
200	200	200
29	200	200
200	66	61
151	200	78
200	200	200
200	200	200
124	200	200
38	70	200
41	200	100
200	105	200
200	62	200
63	59	200
41	171	200
200	104	200
60	112	200
60	66	200
101	200	143
200	200	200
200	200	200
63	106	200
127	200	135
200	94	200
200	200	117
200	200	101
44	200	111
122	200	200
36	66	139
65	200	64
65	62	200
200	200	NaN
94	96	NaN
200	200	NaN
140	200	NaN
52	48	NaN
139	70	NaN
150	200	NaN
44	200	NaN
200	66	NaN
200	143	NaN
75	76	NaN
71	200	NaN
194	200	NaN
117	137	NaN
181	200	NaN
125	77	NaN
108	200	NaN
200	54	NaN
79	200	NaN
200	200	NaN
66	200	NaN
200	68	NaN
200	105	NaN
156	200	NaN
135	200	NaN
62	91	NaN
81	127	NaN
86	69	NaN
80	200	NaN
132	88	NaN
31	200	NaN
56	193	NaN
158	NaN	NaN
116	NaN	NaN
62	NaN	NaN
200	NaN	NaN
150	NaN	NaN
60	NaN	NaN
99	NaN	NaN
57	NaN	NaN
70	NaN	NaN
81	NaN	NaN
139	NaN	NaN
87	NaN	NaN
82	NaN	NaN
89	NaN	NaN
91	NaN	NaN
41	NaN	NaN
61	NaN	NaN
94	NaN	NaN
116	NaN	NaN
97	NaN	NaN
195	NaN	NaN
91	NaN	NaN
131	NaN	NaN
87	NaN	NaN
134	NaN	NaN
62	NaN	NaN
82	NaN	NaN
160	NaN	NaN
91	NaN	NaN
179	NaN	NaN
200	NaN	NaN
177	NaN	NaN
200	NaN	NaN
