# Supplementary material for: Transition between cell states of sensitivity reveals molecular vulnerability of drug-tolerant cells
Source: Mol Syst Biol. 2025 Oct 1;21(12):4. doi: 10.1038/s44320-025-00150-0 (PMC12673137; doi:10.1038/s44320-025-00150-0)
Supplement: Supplementary file 4 — Source data Fig. 3 [file 44320_2025_150_MOESM4_ESM.zip › SD_Figure_3/Fig_3E_Boxplots.csv]

Cell_Response_1	maxC8_1	Cell_Response_2	maxC8_2	Cell_Response_3	maxC8_3	Cell_Response_4	maxC8_4
Dying	0.00216789208404618	Dying	0.00234508291015967	Dying	0.00163633765625029	Dying	0.00160876530064707
Dying	0.00236860620550656	Dying	0.00296195559886743	Dying	0.00288497435682155	Dying	0.00283324435894713
Dying	0.00254422925492908	Dying	0.00250307835340712	Dying	0.0011183981730625	Dying	0.00183975647945972
Dying	0.00186832648206717	Dying	0.00233209237352489	Dying	0.00281089663686365	Dying	0.00192967540593851
Dying	0.00228594358310795	Dying	0.00260949950642105	Dying	0.00228374934628545	Dying	0.00207568046849638
Dying	0.00229725502960819	Dying	0.00178212427275383	Dying	0.00153820570167372	Dying	0.00154509037203258
Dying	0.00162016085008724	Dying	0.00291926811741342	Dying	0.001368957832409	Dying	0.00318033035863795
Dying	0.00242229265533234	Dying	0.00257289205309693	Dying	0.00100328700135853	Dying	0.000965396906640951
Dying	0.00221511604325742	Dying	0.00180600242050852	Dying	0.00107141420325673	Dying	0.00108559374668279
Dying	0.00160027674144193	Dying	0.00146799783988894	Dying	0.00175319407097804	Dying	0.00296115053099271
Dying	0.00317125927139258	Dying	0.00146405393693889	Dying	0.00187223534220319	Dying	0.00139813044998431
Dying	0.00172296970813518	Dying	0.00214462693803199	Dying	0.00156904449140028	Dying	0.00121418780510918
Dying	0.00298529631069066	Dying	0.00241992976103313	Dying	0.00104259004229828	Dying	0.00258855238243892
Dying	0.00251359546517027	Dying	0.00187486315087143	Dying	0.00117419071316388	Dying	0.001264274298167
Dying	0.000931923339367482	Dying	0.00291387172331331	Dying	0.00332292883970437	Dying	0.00244805669206279
Dying	0.00254774519965905	Dying	0.00171181946066109	Dying	0.00180731205358465	Dying	0.00129284366830026
Dying	0.00246931835444863	Dying	0.00169357449416199	Dying	0.0018909165443549	Dying	0.00244800631716501
Dying	0.0019847320488295	Dying	0.00324337432600527	Dying	0.000663189322733474	Dying	0.00151847239503434
Dying	0.0021017720118774	Dying	0.00117137748468434	Dying	0.00105522782196264	Dying	0.00239071128551979
Dying	0.00155967620888619	Dying	0.00221636687735444	Dying	0.00178791227348243	Dying	0.00146425112772139
Dying	0.00285011115489449	Dying	0.00257454402933619	Dying	0.00261254790581182	Dying	0.00176461075290079
Dying	0.00476292789792889	Dying	0.00170854103486705	Dying	0.00134536529842259	Dying	0.00265589023578513
Dying	0.0025127683095887	Dying	0.00291561334651743	Dying	0.00199568794448446	Dying	0.00162325734142691
Dying	0.00269703270576267	Dying	0.00234784178817467	Dying	0.00217529851126474	Dying	0.00128656129103833
Dying	0.00219160480538865	Dying	0.00217055176085711	Dying	0.00170520530940857	Dying	0.00108268403928194
Dying	0.00240716113849232	Dying	0.00328838805370352	Dying	0.00166332950675025	Dying	0.00199960890986167
Dying	0.00255647975832556	Dying	0.00234686317574554	Dying	0.00193411574235274	Dying	0.00160385616128946
Dying	0.00110179343763628	Dying	0.00352329805920237	Dying	0.00106448273547258	Dying	0.00105158625603914
Dying	0.00279458063478454	Dying	0.00246331172060683	Dying	0.00170273075553607	Dying	0.000597188002862897
Dying	0.00249593026104949	Dying	0.00293976741502424	Dying	0.00356518635331228	Dying	0.00113811515447064
Dying	0.00168129000576495	Dying	0.00196433983761854	Dying	0.00229013195892165	Dying	0.0024852007546677
Dying	0.00316466788596199	Dying	0.00191894700430306	Dying	0.00145801076994897	Dying	0.00169807378192067
Dying	0.00331846012218049	Dying	0.00169458329348387	Dying	0.00180758751118119	Dying	0.00247015851470993
Dying	0.00238967136179369	Dying	0.00190223381612399	Dying	0.0012682175513914	Dying	0.00119505291819851
Dying	0.00241697556636937	Dying	0.00165742668946191	Dying	0.00147446198768547	Dying	0.00178169667523457
Dying	0.00246307426940005	Dying	0.00192603027038359	Dying	0.00246795396326884	Dying	0.00150244115208017
Dying	0.00237326355712334	Dying	0.00159469199458571	Dying	0.00182253556246502	Dying	0.00153616593660314
Dying	0.00173221801450895	Dying	0.00144664442206903	Dying	0.00176870373529117	Dying	0.00273891593816279
Dying	0.00266376813508712	Dying	0.00146190922831875	Dying	0.00185753203925433	Dying	0.0010503206989313
Dying	0.00197972691411409	Dying	0.00118070296139242	Dying	0.00259164888713964	Dying	0.00245394087149182
Dying	0.00170683840938288	Dying	0.00225447274131538	Dying	0.00181348224782906	Dying	0.00273260180638584
Dying	0.00190007724174682	Dying	0.00154779734437785	Dying	0.00152148843745517	Dying	0.00233505330200985
Dying	0.00181901892715404	Dying	0.00163349506423612	Dying	0.000611560698302678	Dying	0.00173664680610025
Dying	0.00139581067021685	Dying	0.00231311726630076	Dying	0.00215795432779549	Dying	0.00209150930910248
Dying	0.00152886411667184	Dying	0.00203090234601674	Dying	0.00105056579922564	Dying	0.00284529101275697
Dying	0.00227495138673709	Dying	0.00157995901109721	Dying	0.00183579595399998	Dying	0.000759092940610006
Dying	0.00102456636221604	Dying	0.00232691375859828	Dying	0.0006719071052803	Dying	0.00186501020534559
Dying	0.00325747681770699	Dying	0.00214448516062186	Dying	0.000482013022749864	Dying	0.00153422653148052
Dying	0.00259619984702699	Dying	0.00206566847480539	Dying	0.00188384278816988	Dying	0.00137510734374716
Dying	0.00202300295994883	Dying	0.00144630411045392	Dying	0.000841729117963143	Dying	0.00267831633372364
Dying	0.00262291948374197	Dying	0.00205416672724573	Dying	0.000445492822458992	Dying	0.00116858256325942
Dying	0.00162963468762506	Dying	0.00187759314186172	Dying	0.0015157287803925	Dying	0.00168850287155191
Dying	0.00242963759715602	Dying	0.0027168825833312	Dying	NaN	Dying	0.00258072618691562
Dying	0.00214066418103589	Dying	0.00227559347478561	Dying	NaN	Dying	0.00248817377928084
Dying	0.00286632329597608	Dying	0.00211889235770003	Dying	NaN	Dying	0.00154947495013302
Dying	0.00332502039252318	Dying	0.00287737347483375	Dying	NaN	Dying	0.00498798237783726
Dying	0.000883348051256669	Dying	0.00216749486664058	Dying	NaN	Dying	0.00166127073817747
Dying	0.00223951500225926	Dying	0.00246775136198747	Dying	NaN	Dying	0.0012319330474633
Dying	0.00168217385402811	Dying	0.00185746653778631	Dying	NaN	Dying	0.00349509597668242
Dying	0.00295699300525418	Dying	0.00143928276044369	Dying	NaN	Dying	0.00119555596530438
Dying	0.0023640858859219	Dying	0.00159638721085186	Dying	NaN	Dying	0.00346450441858042
Dying	0.00120061503106819	Dying	0.00148024829013451	Dying	NaN	Dying	0.0011162424610372
Dying	0.00336811894047511	Dying	0.00227919678314225	Dying	NaN	Dying	0.00183640035444342
Dying	0.00177818265619988	Dying	0.00276692287082218	Dying	NaN	Dying	0.00301765180323564
Dying	0.00291372381646225	Dying	0.0029164677735897	Dying	NaN	Dying	0.0013468924712225
Dying	0.00181011744136423	Dying	0.00189984135112385	Dying	NaN	Dying	0.00112382207879419
Dying	0.00252257854770407	Dying	0.00261421785950923	Dying	NaN	Dying	0.00196577865691788
Dying	0.00210128527005166	Dying	0.00135197619629883	Dying	NaN	Dying	0.00141811624578068
Dying	0.00224041792482146	Dying	0.0010655770525058	Dying	NaN	Dying	0.000771853597215127
Dying	0.00164943643670742	Dying	0.000989370982583427	Dying	NaN	Dying	0.00177700493443175
Dying	0.00190308837993927	Dying	0.00204039589247769	Dying	NaN	Dying	0.00182785065523377
Dying	0.0015838583311263	Dying	0.00169062218451317	Dying	NaN	Dying	0.00306378629592462
Dying	0.0029135161328423	Dying	0.00134835198733849	Dying	NaN	Dying	0.00265475473303476
Dying	0.0015084899243248	Dying	0.00292109934536051	Dying	NaN	Dying	0.00340289831823814
Dying	0.00246949904598163	Dying	0.00189812867496622	Dying	NaN	Dying	0.00255582841041795
Dying	0.00187221034732403	Dying	0.00100941526169532	Dying	NaN	Dying	0.00176014940704285
Dying	0.000544418130833663	Dying	0.00225490618876538	Dying	NaN	Dying	0.00264651686562982
Dying	0.00103081076690307	Dying	0.00249023872621356	Dying	NaN	Dying	0.00189893848064821
Dying	0.00226044307775859	Dying	0.00265043396584496	Dying	NaN	Dying	0.00187015443774083
Dying	0.00302414658999222	Dying	0.00266772026244557	Dying	NaN	Dying	0.00213487223856422
Dying	0.00243281754403895	Dying	0.00270387551004277	Dying	NaN	Dying	0.000815586643949753
Dying	0.00297533522876232	Dying	0.00260549793125798	Dying	NaN	Dying	0.00382671188368833
Dying	0.00252046151957978	Dying	0.00103942672872221	Dying	NaN	Dying	0.00470959473229513
Dying	0.000984599560308994	Dying	0.000634165083247365	Dying	NaN	Dying	0.000737500103656309
Dying	0.00381250111126077	Dying	0.00175538943431233	Dying	NaN	Dying	0.000916179551111898
Dying	0.00160162654221475	Dying	0.00135088513659316	Dying	NaN	Dying	0.00175451413739123
Dying	0.00326614205986381	Dying	0.00193110936638469	Dying	NaN	Dying	0.00469981769127301
Dying	0.00161556819720799	Dying	0.00218041739216118	Dying	NaN	Dying	0.00138928572407535
Dying	0.000855438108144958	Dying	0.00212782058262352	Dying	NaN	Dying	0.00104560107042282
Dying	0.0029742620841848	Dying	0.00210011640482571	Dying	NaN	Dying	0.00249772068623642
Dying	0.00220126725433929	Dying	0.00279515669017475	Dying	NaN	Dying	NaN
Dying	0.00144108442247502	Dying	0.00258358164541641	Dying	NaN	Dying	NaN
Dying	0.00189370890036826	Dying	0.00211804220820244	Dying	NaN	Dying	NaN
Dying	0.00307635023037647	Dying	0.00210245660696593	Dying	NaN	Dying	NaN
Dying	0.00164362883919503	Dying	0.00252470944501925	Dying	NaN	Dying	NaN
Dying	0.00276857886270677	Dying	0.00223144831052609	Dying	NaN	Dying	NaN
Dying	0.00270855903866025	Dying	0.00308978332181286	Dying	NaN	Dying	NaN
Dying	0.00219993892890709	Dying	0.00170283715549509	Dying	NaN	Dying	NaN
Dying	0.00191781276053556	Dying	0.00196532100051035	Dying	NaN	Dying	NaN
Dying	0.0027337360660518	Dying	0.0020610238577065	Dying	NaN	Dying	NaN
Dying	0.00136196601764289	Dying	0.00227177491906823	Dying	NaN	Dying	NaN
Dying	0.00285152522910603	Dying	0.00187751169743183	Dying	NaN	Dying	NaN
Dying	NaN	Dying	0.00175924155363711	Dying	NaN	Dying	NaN
Dying	NaN	Dying	0.00198350505664811	Dying	NaN	Dying	NaN
Dying	NaN	Dying	0.00163838823925007	Dying	NaN	Dying	NaN
Dying	NaN	Dying	0.00212623506456061	Dying	NaN	Dying	NaN
Dying	NaN	Dying	0.00243461731392284	Dying	NaN	Dying	NaN
Dying	NaN	Dying	0.00149059758178487	Dying	NaN	Dying	NaN
Dying	NaN	Dying	0.00152245926481454	Dying	NaN	Dying	NaN
Dying	NaN	Dying	0.00133198950988324	Dying	NaN	Dying	NaN
Dying	NaN	Dying	0.00257884821098236	Dying	NaN	Dying	NaN
Dying	NaN	Dying	0.00184710792536443	Dying	NaN	Dying	NaN
Dying	NaN	Dying	0.000397799537234706	Dying	NaN	Dying	NaN
Dying	NaN	Dying	0.00202177225389693	Dying	NaN	Dying	NaN
Surviving	0.00127998529155236	Surviving	0.000684684576913801	Surviving	0.000866429940794578	Surviving	0.00306782455595584
Surviving	0.00105673109435593	Surviving	0.00121292911810356	Surviving	0.00200041781618953	Surviving	0.00150025528130621
Surviving	0.000761573655637896	Surviving	0.00109705441576776	Surviving	0.00180049913068523	Surviving	0.0033762984849123
Surviving	0.00235365952745506	Surviving	0.00149514554809224	Surviving	0.00101570243268779	Surviving	0.00142107046366995
Surviving	0.00212010288691223	Surviving	0.00144348767110048	Surviving	0.00185810889313276	Surviving	0.001467663955386
Surviving	0.00142467743127145	Surviving	0.00117181921719832	Surviving	0.00162258720798427	Surviving	0.00301861800559101
Surviving	0.00127470057934233	Surviving	0.0012040327813356	Surviving	0.000742926571134027	Surviving	0.000276173948860699
Surviving	0.00141082955294823	Surviving	0.00223038863058197	Surviving	0.00100769116830349	Surviving	0.00121187194059498
Surviving	0.000839925723446041	Surviving	0.00248171949721366	Surviving	0.000921723736608042	Surviving	0.00166500198980181
Surviving	0.00161862336338258	Surviving	0.00186150385341764	Surviving	0.00114727979927613	Surviving	0.00204092462379745
Surviving	0.00222213655671302	Surviving	0.00136642304784813	Surviving	0.00140820187276653	Surviving	0.00169624261021301
Surviving	0.000821035969492327	Surviving	0.00152413366107586	Surviving	0.000548360938595137	Surviving	0.000561987275442905
Surviving	0.00133332356817593	Surviving	0.00147450922075777	Surviving	0.000473758832843581	Surviving	0.00201006174480972
Surviving	0.00147167811067432	Surviving	0.000887032884379683	Surviving	0.00227882551391982	Surviving	0.00147514880975511
Surviving	0.00170349393161589	Surviving	0.00211143826405196	Surviving	0.00196660576873593	Surviving	0.002266251577009
Surviving	0.00140261493112258	Surviving	0.00159523236428081	Surviving	0.00137415408133051	Surviving	0.00111928850137705
Surviving	0.00174295481138652	Surviving	0.00178131676741902	Surviving	0.0004670157761212	Surviving	0.00182181844590018
Surviving	0.00172326002237135	Surviving	0.00200951903321195	Surviving	0.000940567789817967	Surviving	0.00175296611241604
Surviving	0.00174836493130231	Surviving	0.00153397237025487	Surviving	0.00099314314580233	Surviving	0.00242702702777853
Surviving	0.00239611003557394	Surviving	0.00247150287725671	Surviving	0.00106678996541789	Surviving	0.000878700123932453
Surviving	0.000960840755235296	Surviving	0.0024953811364167	Surviving	0.000762293304353625	Surviving	0.00125001797788089
Surviving	0.00126885058523431	Surviving	0.00139968909014221	Surviving	0.000724630177984303	Surviving	0.00142973394964034
Surviving	0.000447651028588973	Surviving	0.00218224360369392	Surviving	0.00059106260912961	Surviving	0.00131165661357711
Surviving	0.00188922794084254	Surviving	0.0019176076273814	Surviving	0.00106130324170353	Surviving	0.00333088049163345
Surviving	0.00104700924382687	Surviving	0.00195716435383049	Surviving	0.00188825890420731	Surviving	0.00124343772618032
Surviving	0.00156552818136849	Surviving	0.00319161185164404	Surviving	0.00129424117224357	Surviving	0.00155699448266554
Surviving	0.00142548457107684	Surviving	0.00112714596285388	Surviving	0.00242821368330279	Surviving	0.00110609581345986
Surviving	0.0020160041533922	Surviving	0.00238856216145864	Surviving	0.00197484416388919	Surviving	0.00270128207621006
Surviving	0.00221500478530221	Surviving	0.00248630557998641	Surviving	0.00026401212008718	Surviving	0.00117005000327511
Surviving	0.00516027374234502	Surviving	NaN	Surviving	0.00125198587266458	Surviving	0.00157779145420875
Surviving	0.00188805094825637	Surviving	NaN	Surviving	0.000269546349152079	Surviving	0.00160171036526787
Surviving	0.00139429014273764	Surviving	NaN	Surviving	0.000694126313984593	Surviving	0.00270334591178078
Surviving	0.00135244727442936	Surviving	NaN	Surviving	0.000932090761646787	Surviving	0.0010247430878895
Surviving	0.00138266229623765	Surviving	NaN	Surviving	0.000290973393536917	Surviving	0.000917381039635137
Surviving	0.00208126373773981	Surviving	NaN	Surviving	0.000921132453919349	Surviving	0.0019519941765897
Surviving	0.00159343396372589	Surviving	NaN	Surviving	0.00434165896779154	Surviving	0.00151416530766815
Surviving	0.00223071797379743	Surviving	NaN	Surviving	0.00117354621769518	Surviving	0.000543609610534572
Surviving	0.00128669919566684	Surviving	NaN	Surviving	0.000553136952297135	Surviving	0.0012188259993057
Surviving	0.000952477083633476	Surviving	NaN	Surviving	0.00100541672574602	Surviving	0.000994598731404339
Surviving	0.000816151319897321	Surviving	NaN	Surviving	0.00161300172825339	Surviving	0.000734633253597726
Surviving	0.00267494125645635	Surviving	NaN	Surviving	0.000770964614181166	Surviving	NaN
Surviving	0.000703737120734614	Surviving	NaN	Surviving	0.000796995021236907	Surviving	NaN
Surviving	0.00321302262262703	Surviving	NaN	Surviving	0.000558964467847743	Surviving	NaN
Surviving	0.00103546992892428	Surviving	NaN	Surviving	0.00110474829463509	Surviving	NaN
Surviving	0.00108591419363949	Surviving	NaN	Surviving	0.0012281602411214	Surviving	NaN
Surviving	0.00112124289109745	Surviving	NaN	Surviving	0.00211060912499449	Surviving	NaN
Surviving	0.00107733173068567	Surviving	NaN	Surviving	0.00115715002377915	Surviving	NaN
Surviving	0.000883319772603959	Surviving	NaN	Surviving	0.000208926832415277	Surviving	NaN
Surviving	0.000942371518917498	Surviving	NaN	Surviving	0.00276796425644159	Surviving	NaN
Surviving	0.000686763195400551	Surviving	NaN	Surviving	0.00104664428688646	Surviving	NaN
Surviving	0.00180774595799236	Surviving	NaN	Surviving	0.00119673784077014	Surviving	NaN
Surviving	0.00256451626764035	Surviving	NaN	Surviving	0.0010593695516922	Surviving	NaN
Surviving	0.000707675864583459	Surviving	NaN	Surviving	0.00145990121567262	Surviving	NaN
Surviving	NaN	Surviving	NaN	Surviving	0.00128303563414168	Surviving	NaN
Surviving	NaN	Surviving	NaN	Surviving	0.00116684436943861	Surviving	NaN
Surviving	NaN	Surviving	NaN	Surviving	0.00119293327336592	Surviving	NaN
Surviving	NaN	Surviving	NaN	Surviving	0.00232666962581296	Surviving	NaN
Surviving	NaN	Surviving	NaN	Surviving	0.000110319883571899	Surviving	NaN
Surviving	NaN	Surviving	NaN	Surviving	0.00106585628074895	Surviving	NaN
Surviving	NaN	Surviving	NaN	Surviving	0.000819633845379554	Surviving	NaN
Surviving	NaN	Surviving	NaN	Surviving	0.000595963158449884	Surviving	NaN
Surviving	NaN	Surviving	NaN	Surviving	0.000598795290696023	Surviving	NaN
Surviving	NaN	Surviving	NaN	Surviving	0.000214767449730516	Surviving	NaN
Surviving	NaN	Surviving	NaN	Surviving	0.000502702835641698	Surviving	NaN
Surviving	NaN	Surviving	NaN	Surviving	0.000267132942645091	Surviving	NaN
Surviving	NaN	Surviving	NaN	Surviving	0.00042738924583475	Surviving	NaN
Surviving	NaN	Surviving	NaN	Surviving	0.000397265332620219	Surviving	NaN
Surviving	NaN	Surviving	NaN	Surviving	0.00137613037235685	Surviving	NaN
Surviving	NaN	Surviving	NaN	Surviving	0.00160356525292107	Surviving	NaN
Surviving	NaN	Surviving	NaN	Surviving	0.000576464630075802	Surviving	NaN
