# Supplementary material for: Transition between cell states of sensitivity reveals molecular vulnerability of drug-tolerant cells
Source: Mol Syst Biol. 2025 Oct 1;21(12):4. doi: 10.1038/s44320-025-00150-0 (PMC12673137; doi:10.1038/s44320-025-00150-0)
Supplement: Supplementary file 4 — Source data Fig. 3 [file 44320_2025_150_MOESM4_ESM.zip › SD_Figure_3/Fig_3B_Naive_cells.csv]

Dying cell	Dying cell	Dying cell	Dying cell	Dying cell	Dying cell	Dying cell	Dying cell	Dying cell	Dying cell	Dying cell	Dying cell	Dying cell	Dying cell	Dying cell	Dying cell	Dying cell	Dying cell	Surviving cell	Dying cell	Dying cell	Dying cell	Dying cell	Dying cell	Dying cell	Dying cell	Dying cell	Dying cell	Dying cell	Dying cell	Dying cell	Dying cell	Dying cell	Dying cell	Dying cell	Dying cell	Dying cell	Dying cell	Dying cell	Dying cell	Dying cell	Dying cell	Dying cell	Dying cell	Dying cell	Dying cell	Dying cell	Dying cell	Dying cell	Dying cell
0.155463	0.000811538	0.166311	0.00397	0.181508	0.00555	0.303213	0.00449091	0.179689	0.00902857	0.211338	0.01497	0.259893	0.0366222	0.306119	0.00997	0.289014	0.00862222	0.01855	0.270062	0	0.271411	0.01355	0.199266	0.00455	0.236534	0.00597	0.301373	0.0454909	0.296282	0.0206222	0.325253	0.04955	0.276203	0.0208115	0.344449	0.01055	0.369698	0.0156222	0.282179	0.01697	0.237746	0.01397	0.26443	0.02655	0.326642	0.0206222	0.32027	0	0.249021
NaN	0.00105349		0.00334528		0.00323639		0.00633286		0.0104261		0.0117008		0.0321531		0.00667861		0.00784195	0.0106364		0.0152419		0.00832528		0.00341417		0.00412306		0.0399329		0.0155975		0.0410586		0.0184535		0.0105253		0.0118419		0.0120342		0.00947861		0.0151919		0.0195086		0.00733084
NaN	0.0013456		0.00393962		0.00308089		0.00634688		0.0104369		0.0104958		0.0288661		0.00640311		0.00788581	0.011378		0.024915		0.00796597		0.00353676		0.00361264		0.0365386		0.0136344		0.039733		0.0174777		0.0127971		0.0107493		0.0128164		0.00807676		0.013813		0.0197525		0.0128509
NaN	0.00201885		0.00477214		0.00353027		0.00665942		0.0111021		0.0100415		0.0294335		0.00686045		0.00926071	0.0144718		0.032855		0.00929534		0.00401274		0.00363449		0.0364537		0.0130991		0.0397513		0.0175987		0.0150099		0.0111542		0.014875		0.00792105		0.014268		0.0219207		0.0178222
NaN	0.00279161		0.00571206		0.00420184		0.00710137		0.011817		0.0102894		0.0314938		0.00793848		0.0115586	0.0179311		0.0390294		0.0109708		0.00467208		0.00381632		0.0378072		0.0134468		0.0405825		0.0185659		0.0169008		0.0123585		0.0167371		0.00855685		0.0156841		0.025349		0.0218958
NaN	0.00358688		0.00671625		0.00488022		0.00775286		0.0125389		0.0107937		0.0332238		0.00949229		0.0141187	0.0212055		0.0439647		0.0125909		0.00546318		0.00425838		0.0395299		0.0142442		0.0416343		0.0196369		0.0186293		0.0139247		0.0186743		0.00937281		0.0177218		0.0292083		0.0256756
NaN	0.00439868		0.00780958		0.00555889		0.00864793		0.0134798		0.0114995		0.0347634		0.0114571		0.0168921	0.0242985		0.0479729		0.0143996		0.00639706		0.00487593		0.0413998		0.0153428		0.0428928		0.0205944		0.0205435		0.015766		0.02065		0.0102871		0.020113		0.0335679		0.029319
NaN	0.00525927		0.00897827		0.0063085		0.00968421		0.0145572		0.0123823		0.0363792		0.013825		0.0196992	0.0273153		0.0514255		0.0161792		0.00737684		0.00558273		0.0432964		0.0165525		0.0440497		0.0215217		0.0225456		0.0177081		0.0225474		0.0113175		0.0227922		0.0381209		0.0328647
NaN	0.00617573		0.010245		0.00708985		0.0108772		0.0157009		0.0133964		0.038329		0.0165397		0.0226837	0.0302361		0.0544464		0.0179916		0.00846134		0.0063607		0.0452767		0.0180016		0.0452552		0.0225439		0.0246381		0.019818		0.0244569		0.0124446		0.0256639		0.0428319		0.0364075
NaN	0.0071697		0.0116044		0.00787032		0.0122239		0.0169575		0.0145149		0.0404144		0.0194545		0.0258624	0.0330526		0.0571463		0.0198261		0.00961108		0.00721324		0.0472751		0.0195159		0.0465693		0.0236711		0.0267958		0.022083		0.0263816		0.0137213		0.0286606		0.0475882		0.0398856
NaN	0.00821269		0.0130288		0.0085773		0.0135802		0.0182485		0.0157361		0.0425013		0.0225275		0.0290852	0.0357965		0.0596363		0.0216725		0.0108072		0.00811251		0.0492715		0.0211639		0.047946		0.0249285		0.028954		0.0244039		0.0283432		0.0150907		0.0317626		0.0523327		0.0432831
NaN	0.00930194		0.0145297		0.00937598		0.0149622		0.0195786		0.0170176		0.0447044		0.0257365		0.0324357	0.0385254		0.0619569		0.0235257		0.0120442		0.0090437		0.0512838		0.0229177		0.0494914		0.0263354		0.0311989		0.0268041		0.0303842		0.0165473		0.0349434		0.0570235		0.0465975
NaN	0.0104297		0.0160741		0.0101434		0.0163448		0.0209275		0.018339		0.0469838		0.0289786		0.035881	0.0412086		0.0641928		0.0253501		0.0133092		0.0100132		0.0533525		0.0247079		0.0510905		0.0278274		0.0335308		0.0292724		0.0324324		0.018077		0.0381901		0.0616552		0.0498099
NaN	0.0115771		0.0176314		0.0109011		0.0177204		0.0222642		0.0196484		0.0492711		0.0322043		0.0393981	0.0438782		0.0664888		0.0271672		0.0145988		0.0109968		0.055382		0.0264941		0.0526903		0.0293603		0.0359604		0.0317265		0.0344824		0.0196084		0.0414499		0.0662185		0.0529982
NaN	0.012734		0.0191909		0.0116734		0.0190704		0.0235962		0.0209774		0.0515303		0.0354239		0.0429695	0.0465727		0.0687682		0.0289881		0.0159044		0.0119928		0.0574247		0.0283023		0.0543069		0.0309248		0.0384465		0.0341732		0.0365575		0.0211886		0.0447432		0.0707291		0.0561503
NaN	0.0138979		0.0207582		0.0124458		0.0204145		0.0249476		0.0223089		0.0538235		0.0386457		0.0465806	0.0492851		0.0710053		0.0307942		0.0172241		0.0130107		0.0595293		0.0301738		0.0559456		0.0324997		0.0409715		0.0366468		0.0386522		0.0228074		0.0480667		0.0752273		0.0592738
NaN	0.0150747		0.0223427		0.0132501		0.021765		0.0263071		0.023677		0.0560966		0.0419012		0.0502265	0.0519711		0.0731913		0.0326238		0.018578		0.0140585		0.0616583		0.0321399		0.0576467		0.0341527		0.0435393		0.0391508		0.0407886		0.0244891		0.0513993		0.0796844		0.0623657
NaN	0.0162665		0.0239417		0.0140759		0.0231136		0.0276805		0.025065		0.0583458		0.0451236		0.0538758	0.0546017		0.0752922		0.0344392		0.0199442		0.0151618		0.0638223		0.0341662		0.0594118		0.0358467		0.0461246		0.0416808		0.042937		0.0262237		0.0547716		0.0840737		0.0654146
NaN	0.0174721		0.0255507		0.0149269		0.0244696		0.0290769		0.0264749		0.0606185		0.0483257		0.0575237	0.0571888		0.0773257		0.0362563		0.0213335		0.0163133		0.0659922		0.0362556		0.0612425		0.0375947		0.048727		0.0442421		0.0450984		0.027999		0.0581597		0.0884042		0.068425
NaN	0.0186997		0.0271785		0.0158053		0.0258347		0.030507		0.027903		0.0628943		0.0515119		0.061169	0.0597314		0.0793203		0.0380796		0.0227552		0.0175451		0.0681934		0.0384338		0.0631231		0.039389		0.0513796		0.0468239		0.0473041		0.0298481		0.0615521		0.092681		0.0714077
NaN	0.0199499		0.0288158		0.0167036		0.0271901		0.0319618		0.0293357		0.0651591		0.0546664		0.0647972	0.062247		0.0812697		0.0398868		0.024193		0.018814		0.0704218		0.0406414		0.0650745		0.0411829		0.0540772		0.0494087		0.049544		0.0317414		0.0649635		0.0968786		0.0743692
NaN	0.0212116		0.0304627		0.0176371		0.0285539		0.033448		0.0307852		0.0674208		0.0577973		0.0684032	0.0647286		0.0831499		0.0416866		0.0256476		0.0201032		0.0726756		0.0428622		0.06708		0.0429877		0.056812		0.0520062		0.0518172		0.0336728		0.0683676		0.101009		0.0773202
NaN	0.0224893		0.0321263		0.0186072		0.0299159		0.0349652		0.032263		0.0696921		0.0609109		0.0719878	0.0671817		0.0849938		0.0434843		0.0271251		0.0214149		0.074961		0.045108		0.0691243		0.0448172		0.0595698		0.0546474		0.0541186		0.0356599		0.0717496		0.105055		0.0802586
NaN	0.0237872		0.0338041		0.0196136		0.0312788		0.03649		0.0337666		0.0720076		0.0640087		0.0755248	0.0696196		0.0867928		0.0452633		0.028615		0.0227509		0.077292		0.0473658		0.0711829		0.0466678		0.0623333		0.0573083		0.0564316		0.0376998		0.0751035		0.109001		0.0831757
NaN	0.0251093		0.0354957		0.0206581		0.032642		0.0380164		0.035276		0.0742997		0.0670809		0.0790211	0.0720416		0.0885684		0.0470284		0.0301159		0.0240652		0.0796446		0.0496587		0.0732729		0.0485342		0.0650998		0.0599846		0.0587655		0.0397733		0.0784304		0.112834		0.0860736
NaN	0.0262909		0.0370063		0.0215107		0.0339135		0.0393896		0.0364642		0.0762443		0.0698001		0.0822339	0.0743602		0.0912852		0.0486119		0.0314095		0.0250956		0.0815459		0.0514409		0.0748452		0.0500715		0.0676258		0.0622603		0.0608309		0.0413743		0.0811796		0.11664		0.0893068
NaN	0.0275025		0.0385903		0.0224627		0.0351485		0.040718		0.0377881		0.0782616		0.0726923		0.0855208	0.0769557		0.0936839		0.0503946		0.0327825		0.0261984		0.083633		0.0533906		0.076819		0.0517525		0.0702711		0.0647067		0.0631677		0.0431466		0.0843321		0.120467		0.0924116
NaN	0.0287362		0.0401785		0.023439		0.0364237		0.0421502		0.0391308		0.0805553		0.0755996		0.0888934	0.0796081		0.0958796		0.0522099		0.0341699		0.0273373		0.0858311		0.0554619		0.0786773		0.0534261		0.0728597		0.0672214		0.0654491		0.0450124		0.0875417		0.12448		0.0954802
NaN	0.030001		0.0417915		0.024433		0.0377389		0.0436199		0.0405222		0.0829084		0.0785795		0.0923235	0.0822265		0.0979437		0.0540649		0.0355855		0.0285054		0.0881626		0.0575888		0.0806535		0.0552006		0.0754689		0.0698302		0.0677726		0.046944		0.0907698		0.128496		0.0984776
NaN	0.0312857		0.0434331		0.0254437		0.0390741		0.0450711		0.0419634		0.0852391		0.0815687		0.0957719	0.0847865		0.0998988		0.0558703		0.0370224		0.0296945		0.0905687		0.0597763		0.082703		0.0570161		0.0781126		0.0724716		0.0701145		0.04892		0.0940238		0.132464		0.101438
NaN	0.0325805		0.0450859		0.0264573		0.0404205		0.0465384		0.0434272		0.0875217		0.0845874		0.099234	0.0872916		0.101729		0.0576575		0.0384711		0.0308905		0.0929381		0.0619793		0.0847745		0.0588501		0.0807586		0.0751425		0.0724125		0.0509339		0.0972859		0.136409		0.104326
NaN	0.0338965		0.0467576		0.0274856		0.0417804		0.0480326		0.044908		0.0897653		0.0876467		0.102683	0.0897284		0.103499		0.0594439		0.0399445		0.0321111		0.0953118		0.064227		0.0868269		0.0607042		0.0834365		0.0778287		0.0747467		0.0529903		0.100566		0.140313		0.107184
NaN	0.035229		0.0484385		0.0285176		0.0431445		0.0495325		0.0463909		0.0919612		0.0907032		0.106114	0.0921398		0.105218		0.0612084		0.0414283		0.033344		0.0976576		0.0664853		0.0889106		0.0625515		0.0861446		0.080526		0.077108		0.0550614		0.103835		0.144143		0.110015
NaN	0.0365728		0.0501382		0.0295609		0.0445086		0.0510486		0.047885		0.0941334		0.0937601		0.10952	0.0945185		0.106903		0.0629687		0.0429186		0.0345874		0.0999843		0.0687526		0.0909725		0.0643857		0.0889021		0.0832326		0.0794893		0.0571479		0.107085		0.14792		0.112809
NaN	0.0379342		0.0518586		0.0306219		0.0458671		0.0525845		0.0493951		0.0962713		0.0968158		0.112926	0.0968724		0.108557		0.0647325		0.044424		0.0358314		0.10232		0.0710485		0.0930382		0.0662509		0.0916915		0.085959		0.0818866		0.0592731		0.110321		0.151644		0.115573
NaN	0.0393166		0.0536008		0.0317017		0.0472186		0.0541158		0.0509164		0.0985168		0.0998727		0.116316	0.0992288		0.110213		0.0664906		0.0459445		0.0370899		0.104665		0.0733778		0.0951118		0.0681401		0.0944942		0.0887075		0.0842962		0.0614437		0.11354		0.155313		0.118302
NaN	0.0407121		0.0553532		0.0327985		0.0485503		0.0556537		0.0524412		0.100735		0.102918		0.119682	0.101567		0.111856		0.0682237		0.0474669		0.0383543		0.107012		0.0757002		0.0971787		0.0700498		0.0973232		0.0914543		0.0867195		0.0636434		0.116744		0.158898		0.120998
NaN	0.0421269		0.0571183		0.0339141		0.0498682		0.0571975		0.0539824		0.102983		0.105942		0.123054	0.103894		0.113507		0.0699481		0.0490029		0.0396305		0.109371		0.0780595		0.0992679		0.0720047		0.100168		0.0942094		0.0891813		0.0658825		0.119932		0.16242		0.123669
NaN	0.0435543		0.0588919		0.035042		0.051168		0.058742		0.0555265		0.105231		0.10894		0.126418	0.106204		0.115146		0.0716649		0.0505518		0.0409139		0.111745		0.0804283		0.101373		0.0739744		0.103036		0.0969715		0.091653		0.068135		0.123086		0.165877		0.126311
NaN	0.0449961		0.0606701		0.0361908		0.0524438		0.0602891		0.0570583		0.107465		0.111912		0.129771	0.108513		0.116782		0.0733853		0.0521024		0.0422097		0.114135		0.0828064		0.103513		0.0759629		0.105938		0.0997556		0.0941458		0.0704035		0.126209		0.169262		0.12892
NaN	0.0464496		0.0624524		0.0373613		0.0536832		0.0618417		0.058591		0.109659		0.114846		0.133101	0.110804		0.118423		0.0750874		0.0536581		0.0435109		0.116532		0.0851967		0.105658		0.0779678		0.108848		0.102533		0.0966356		0.0727036		0.129306		0.17257		0.131487
NaN	0.047913		0.0642361		0.0385424		0.0548723		0.0633904		0.060128		0.111816		0.117742		0.136398	0.113081		0.120056		0.0767661		0.055212		0.0448293		0.118912		0.0875775		0.107796		0.079966		0.111774		0.105296		0.0991372		0.075011		0.132363		0.175816		0.133974
NaN	0.0493853		0.066021		0.0397364		0.0560073		0.0649277		0.0616653		0.113978		0.12061		0.139656	0.115358		0.121695		0.078431		0.0567748		0.0461522		0.121301		0.0899855		0.109944		0.0819769		0.114708		0.108063		0.101643		0.0773307		0.135388		0.178999		0.136418
NaN	0.0508636		0.0678082		0.0409423		0.0571064		0.0664611		0.0632044		0.116136		0.123442		0.142872	0.117637		0.123341		0.0800832		0.058344		0.0474809		0.123713		0.0923924		0.112096		0.0839829		0.117653		0.110824		0.104156		0.0796605		0.138376		0.182111		0.138824
NaN	0.0523511		0.069602		0.0421687		0.058173		0.0679822		0.0647362		0.1183		0.126248		0.146067	0.119923		0.12499		0.0817223		0.0599175		0.0488172		0.126142		0.0948031		0.114264		0.0859904		0.12062		0.113587		0.106668		0.0819979		0.141333		0.185162		0.141187
NaN	0.0538476		0.0713976		0.0434176		0.0592241		0.0695101		0.0662652		0.120455		0.12902		0.149234	0.122201		0.126649		0.0833481		0.0614952		0.0501643		0.128575		0.0972198		0.11644		0.0879991		0.123585		0.116355		0.109169		0.0843444		0.144251		0.188163		0.14352
NaN	0.0553525		0.0731904		0.0446684		0.0602259		0.071032		0.0677949		0.122514		0.131751		0.15235	0.124477		0.128308		0.0849609		0.0630767		0.0515232		0.131009		0.0996482		0.11861		0.0899993		0.126547		0.119125		0.111673		0.0867027		0.147117		0.191098		0.145839
NaN	0.0568633		0.074988		0.0459401		0.0611816		0.0725496		0.0693186		0.124552		0.134456		0.155428	0.126752		0.129977		0.0865683		0.0646598		0.0528944		0.133444		0.102074		0.120784		0.0920067		0.129509		0.121892		0.114171		0.0890658		0.149946		0.193971		0.14815
NaN	0.0583816		0.0767906		0.0472475		0.0621222		0.0740592		0.0708378		0.126572		0.137133		0.158453	0.129023		0.13164		0.0881662		0.0662479		0.054266		0.135875		0.104513		0.122975		0.0940146		0.132469		0.124672		0.116681		0.0914396		0.152727		0.196777		0.150458
NaN	0.0599031		0.078588		0.0485724		0.0630427		0.075565		0.0723523		0.128563		0.13977		0.161414	0.131285		0.133292		0.0897445		0.0678394		0.0556438		0.138309		0.106952		0.125181		0.0960177		0.13541		0.127458		0.119188		0.09383		0.155451		0.199521		0.152765
NaN	0.0614323		0.0804056		0.0499225		0.0639479		0.0770662		0.0738752		0.130541		0.14239		0.16432	0.133535		0.13491		0.0913082		0.0694298		0.057033		0.140774		0.109415		0.127417		0.0980278		0.138344		0.130257		0.1217		0.0962442		0.158141		0.202202		0.155058
NaN	0.0629687		0.08224		0.0512815		0.0648459		0.0785648		0.0753962		0.132498		0.144985		0.167168	0.135763		0.136511		0.0928542		0.0710191		0.0584275		0.143252		0.111881		0.129651		0.100043		0.141264		0.133061		0.124217		0.0986695		0.160798		0.204817		0.157339
NaN	0.0645145		0.0840848		0.0526628		0.0657449		0.0800643		0.0769112		0.134441		0.147555		0.169957	0.137974		0.138094		0.094385		0.0726103		0.0598308		0.145724		0.11435		0.131909		0.102065		0.144172		0.135879		0.126729		0.101097		0.163412		0.207372		0.159617
NaN	0.066065		0.0859409		0.0540559		0.0666253		0.0815078		0.0784226		0.136345		0.150096		0.172676	0.140148		0.139682		0.0959018		0.0742033		0.061253		0.148205		0.116824		0.134183		0.104089		0.147071		0.138697		0.129239		0.103533		0.165981		0.209853		0.161897
NaN	0.0676264		0.0878187		0.0554827		0.0675119		0.0829521		0.0799331		0.138249		0.152618		0.175342	0.142299		0.141251		0.0974148		0.0757984		0.0626903		0.150681		0.119302		0.136477		0.10613		0.149957		0.141514		0.131739		0.105974		0.168511		0.212279		0.164174
NaN	0.069195		0.0897257		0.0569193		0.0683962		0.0843933		0.0814368		0.140107		0.1551		0.177939	0.144445		0.142805		0.0989135		0.0773903		0.0641285		0.153134		0.121751		0.138762		0.108175		0.152836		0.144337		0.13424		0.108426		0.170978		0.214638		0.166447
NaN	0.0707701		0.0916536		0.0583636		0.0692799		0.0858355		0.0829227		0.141934		0.157544		0.180472	0.146577		0.144349		0.100377		0.0789721		0.0655828		0.155598		0.124172		0.14105		0.110214		0.155696		0.147143		0.136728		0.110875		0.173414		0.21694		0.16872
NaN	0.0723512		0.0936346		0.0598244		0.0701689		0.0872759		0.0843898		0.143741		0.159963		0.182947	0.14869		0.145898		0.10183		0.0805495		0.0670328		0.158073		0.126592		0.143365		0.11225		0.158541		0.149966		0.139202		0.113315		0.175799		0.219194		0.170993
NaN	0.0739382		0.0957501		0.0612993		0.0710644		0.0887162		0.0858405		0.145536		0.162369		0.185374	0.150796		0.14745		0.103264		0.0821273		0.0684669		0.160528		0.129		0.145676		0.114297		0.161376		0.152784		0.141673		0.115757		0.178117		0.221399		0.173274
NaN	0.0755305		0.0980996		0.0627812		0.0719608		0.090144		0.0872312		0.147274		0.164762		0.187732	0.152879		0.149008		0.104678		0.0837017		0.069891		0.16299		0.131379		0.147974		0.116339		0.164201		0.155581		0.144139		0.118207		0.180403		0.223527		0.175554
NaN	0.077126		0.0999885		0.0642718		0.0728517		0.0915647		0.0885852		0.148975		0.16714		0.190034	0.154936		0.150564		0.106068		0.0852714		0.0713066		0.165452		0.133748		0.150268		0.11838		0.167014		0.158379		0.146597		0.120657		0.182639		0.225602		0.177833
NaN	0.0787236		0.101886		0.0657636		0.0737432		0.0929785		0.0899333		0.150693		0.169485		0.192274	0.156982		0.15211		0.107435		0.086829		0.0727084		0.167906		0.136093		0.152562		0.120413		0.169815		0.161169		0.149044		0.1231		0.184818		0.22763		0.180111
NaN	0.0803199		0.1038		0.0672616		0.0746307		0.0943791		0.0912689		0.15239		0.171819		0.194459	0.159003		0.153646		0.108773		0.0883757		0.0740648		0.170345		0.1384		0.154863		0.122434		0.172584		0.163958		0.151472		0.125522		0.186958		0.229602		0.182386
NaN	0.0819116		0.10573		0.0687667		0.0755244		0.0957709		0.092594		0.154088		0.17414		0.196577	0.161004		0.155177		0.110093		0.0899196		0.0754033		0.17278		0.140679		0.157165		0.124469		0.175332		0.166745		0.153882		0.127932		0.189039		0.231528		0.184663
NaN	0.0834989		0.107671		0.0702811		0.0764298		0.0971532		0.093916		0.155745		0.176445		0.198645	0.162975		0.156701		0.111403		0.091456		0.0767402		0.175197		0.142948		0.159457		0.126505		0.178058		0.169538		0.15628		0.130328		0.191065		0.2334		0.186923
NaN	0.085083		0.109623		0.0717994		0.0773484		0.0985254		0.0952103		0.157377		0.178737		0.20066	0.164926		0.158224		0.112698		0.0929889		0.0780824		0.177606		0.145201		0.161745		0.128548		0.180764		0.172335		0.15866		0.132721		0.193036		0.235222		0.18916
NaN	0.0866689		0.111587		0.0733186		0.0782687		0.0998921		0.096487		0.158993		0.181015		0.202619	0.166861		0.15977		0.11399		0.0945106		0.0794225		0.180006		0.147453		0.164032		0.130592		0.183451		0.17513		0.161029		0.135109		0.194956		0.236986		0.191369
NaN	0.0882526		0.11357		0.0748319		0.0791843		0.101241		0.0977351		0.160587		0.183268		0.20452	0.168765		0.161303		0.115262		0.0960219		0.0807551		0.182373		0.149682		0.166315		0.132626		0.186113		0.17792		0.163384		0.137473		0.196823		0.23871		0.193557
NaN	0.0898332		0.115561		0.0763438		0.0801173		0.102572		0.0989612		0.162158		0.185504		0.206363	0.170651		0.162836		0.116513		0.0975192		0.0820828		0.184731		0.151892		0.168605		0.134666		0.18877		0.180698		0.16572		0.139821		0.198637		0.240383		0.195714
NaN	0.0914106		0.117569		0.0778554		0.0810716		0.103912		0.100163		0.163698		0.187725		0.208162	0.172511		0.164383		0.11776		0.099012		0.0834083		0.187069		0.15409		0.170893		0.136707		0.191428		0.183482		0.168048		0.14216		0.200397		0.242014		0.197842
NaN	0.0929816		0.119608		0.0793635		0.082027		0.105235		0.101338		0.165193		0.189923		0.209913	0.174341		0.165941		0.118997		0.100495		0.0847256		0.189383		0.156274		0.173189		0.138744		0.194086		0.186274		0.17037		0.14448		0.202091		0.2436		0.199948
NaN	0.0945488		0.121671		0.0808645		0.0829924		0.106535		0.102498		0.166713		0.192104		0.211625	0.176148		0.167502		0.120219		0.101969		0.0860363		0.191676		0.158442		0.175491		0.140797		0.196731		0.189067		0.172686		0.146787		0.203694		0.245143		0.202051
NaN	0.0961117		0.123717		0.0823598		0.0839709		0.107825		0.103652		0.168196		0.194267		0.213295	0.177926		0.169072		0.121425		0.103436		0.0873667		0.193948		0.160576		0.177786		0.142858		0.199378		0.191872		0.175004		0.149091		0.205242		0.246661		0.20418
NaN	0.0976674		0.125798		0.0838533		0.0849641		0.109105		0.1048		0.169662		0.196415		0.21491	0.179677		0.170631		0.122616		0.104889		0.0887226		0.196194		0.162689		0.180071		0.144909		0.202027		0.19469		0.177288		0.151365		0.206727		0.248132		0.206332
NaN	0.0992201		0.127956		0.0853457		0.0859692		0.110384		0.10594		0.171067		0.19856		0.216475	0.181415		0.172177		0.123781		0.106333		0.0900913		0.198432		0.164769		0.182343		0.146952		0.204678		0.197521		0.179531		0.153623		0.20816		0.249559		0.208505
NaN	0.100765		0.130198		0.0868322		0.0869855		0.111659		0.107082		0.172455		0.200694		0.217989	0.183134		0.173711		0.12492		0.107766		0.0914717		0.200658		0.166831		0.184597		0.148993		0.207314		0.200363		0.18174		0.155859		0.209549		0.250951		0.210705
NaN	0.102301		0.132546		0.0883194		0.088022		0.112932		0.108223		0.173813		0.20282		0.219464	0.184839		0.175243		0.126042		0.109192		0.0928585		0.202862		0.168879		0.186847		0.151035		0.20994		0.203213		0.183932		0.158058		0.210908		0.252305		0.212953
NaN	0.103828		0.135041		0.0898019		0.089076		0.114206		0.109369		0.175108		0.204936		0.22089	0.18654		0.176788		0.127151		0.110612		0.0942582		0.205036		0.170917		0.189082		0.153078		0.212554		0.206065		0.186082		0.160213		0.212227		0.253643		0.215371
NaN	0.105344		0.13773		0.0912861		0.0901508		0.115485		0.11052		0.176336		0.207047		0.222271	0.188212		0.178342		0.128238		0.112025		0.0956674		0.207182		0.172946		0.191325		0.155128		0.215137		0.208918		0.188199		0.162335		0.213519		0.254978		0.217942
NaN	0.106844		0.140752		0.09277		0.0912399		0.116767		0.111668		0.177655		0.209149		0.223615	0.189879		0.179891		0.129307		0.113431		0.0970876		0.20931		0.174966		0.193578		0.157182		0.217707		0.21177		0.190278		0.164437		0.214771		0.256298		0.220606
NaN	0.10833		0.144166		0.094255		0.0923566		0.118046		0.112818		0.178931		0.211245		0.224919	0.191522		0.181449		0.130356		0.114827		0.0985204		0.211417		0.176979		0.195881		0.159253		0.220269		0.214611		0.19232		0.166523		0.215991		0.257603		0.223327
NaN	0.109797		0.148507		0.0957409		0.093514		0.119337		0.113967		0.180144		0.213329		0.226185	0.193132		0.183001		0.131383		0.11622		0.0999631		0.213503		0.178961		0.198171		0.161336		0.222792		0.21745		0.194333		0.168595		0.217184		0.258885		0.226097
NaN	0.111251		0.154752		0.0972217		0.0947049		0.120634		0.115117		0.181344		0.215405		0.227417	0.194722		0.184527		0.132379		0.117604		0.101419		0.215566		0.18093		0.200518		0.163429		0.225291		0.220292		0.196328		0.17066		0.218347		0.260136		0.228915
NaN	0.112686		0.166311		0.0987011		0.0959402		0.121934		0.116265		0.182572		0.217461		0.228614	0.196291		0.186057		0.133354		0.118977		0.102882		0.217606		0.182865		0.202913		0.165527		0.227769		0.223142		0.198305		0.172706		0.219467		0.261367		0.231746
NaN	0.114102				0.100187		0.0972194		0.123239		0.117407		0.184045		0.219493		0.229778	0.197816		0.187567		0.134311		0.120337		0.104344		0.219623		0.184765		0.205304		0.167626		0.230207		0.226006		0.200275		0.174723		0.22055		0.262574		0.234565
NaN	0.1155				0.101665		0.0985463		0.124528		0.118548		0.185826		0.221519		0.230904	0.199305		0.189076		0.135246		0.121684		0.105796		0.221626		0.186653		0.207722		0.169736		0.232606		0.228883		0.202224		0.176716		0.221592		0.26375		0.237337
NaN	0.116879				0.103131		0.0999197		0.125812		0.119699		0.18837		0.223537		0.231987	0.200759		0.19057		0.136155		0.123017		0.107248		0.223611		0.188523		0.210173		0.171853		0.234984		0.231755		0.204162		0.178701		0.222602		0.264884		0.240106
NaN	0.118234				0.104593		0.101348		0.127086		0.120831		0.190498		0.225551		0.233015	0.202191		0.192054		0.137044		0.124338		0.108693		0.225562		0.190383		0.212648		0.173985		0.237342		0.23462		0.206093		0.180674		0.223583		0.265999		0.242892
NaN	0.11957				0.106038		0.102853		0.128352		0.121952		0.191869		0.227552		0.233994	0.203595		0.193536		0.137916		0.12565		0.110141		0.227489		0.192232		0.215145		0.176133		0.239684		0.237485		0.208045		0.182635		0.224549		0.267102		0.245309
NaN	0.120879				0.107475		0.104447		0.129611		0.123056		0.193212		0.229546		0.234928	0.204982		0.195011		0.138785		0.12695		0.111593		0.229392		0.194058		0.217666		0.178305		0.242005		0.240367		0.210006		0.184559		0.225496		0.268196		0.24789
NaN	0.122152				0.108908		0.106139		0.130872		0.12414		0.194478		0.23152		0.235814	0.206356		0.196478		0.139646		0.12824		0.113022		0.231287		0.195878		0.220216		0.180495		0.244303		0.243282		0.211973		0.186466		0.226411		0.26928		0.250616
NaN	0.123401				0.110346		0.107928		0.132132		0.125209		0.195747		0.233487		0.236666	0.207693		0.197951		0.140507		0.129513		0.114452		0.233159		0.197687		0.222773		0.1827		0.246594		0.246232		0.213964		0.188372		0.227286		0.270332		0.253448
NaN	0.124639				0.111773		0.109808		0.133385		0.12626		0.197076		0.235461		0.237489	0.208992		0.199413		0.141362		0.130769		0.115876		0.234985		0.199487		0.225334		0.184931		0.248875		0.249225		0.21598		0.190263		0.228123		0.27133		0.256328
NaN	0.125858				0.11321		0.111774		0.13465		0.127303		0.198387		0.237414		0.238284	0.210258		0.200873		0.142211		0.132012		0.117302		0.236778		0.201272		0.227906		0.187177		0.251161		0.252283		0.218056		0.192182		0.228922		0.272346		0.259243
NaN	0.127085				0.114633		0.113805		0.135898		0.128331		0.199696		0.239361		0.239052	0.21148		0.202314		0.143054		0.133243		0.11872		0.238542		0.203039		0.23049		0.189429		0.253483		0.255394		0.220146		0.194098		0.229684		0.273318		0.262197
NaN	0.128343				0.116047		0.115949		0.137137		0.129354		0.201026		0.241329		0.239811	0.212664		0.20376		0.143893		0.134462		0.120125		0.240283		0.204782		0.233087		0.191685		0.255811		0.258598		0.222267		0.19608		0.230394		0.274233		0.265164
NaN	0.129709				0.117436		0.11821		0.138368		0.130385		0.202402		0.243292		0.240549	0.213805		0.205198		0.144722		0.135668		0.121522		0.242017		0.206521		0.235698		0.193936		0.258182		0.261897		0.224414		0.198021		0.231058		0.275141		0.268154
NaN	0.131054				0.118811		0.120533		0.139618		0.131538		0.203846		0.245305		0.241296	0.214928		0.206642		0.145554		0.136857		0.122923		0.243719		0.208245		0.23831		0.196186		0.260576		0.265278		0.226543		0.199915		0.231669		0.276023		0.271156
NaN	0.132376				0.120186		0.122921		0.140887		0.132735		0.205447		0.247525		0.242044	0.216026		0.208099		0.146394		0.13803		0.124313		0.245396		0.209955		0.240936		0.198442		0.263037		0.268713		0.22848		0.20178		0.232226		0.276935		0.274198
NaN	0.133671				0.121548		0.125368		0.14222		0.133949		0.206962		0.249534		0.242795	0.217091		0.209567		0.147241		0.139191		0.125701		0.247026		0.211643		0.243555		0.200706		0.265467		0.272191		0.230386		0.203606		0.232729		0.27794		0.277299
NaN	0.134934				0.122903		0.127867		0.143567		0.135215		0.208496		0.251553		0.243546	0.218135		0.211024		0.148089		0.140338		0.127085		0.248623		0.213322		0.246192		0.202988		0.267883		0.275668		0.232289		0.205405		0.233331		0.279059		0.280501
NaN	0.136161				0.124244		0.130416		0.144916		0.136559		0.210161		0.253581		0.244318	0.219158		0.212504		0.148933		0.141474		0.128457		0.250202		0.214989		0.248823		0.205297		0.270245		0.279048		0.234176		0.207159		0.234165		0.280355		0.283986
NaN	0.13735				0.125575		0.133017		0.146318		0.137966		0.2119		0.255634		0.245112	0.220177		0.213968		0.149776		0.142594		0.12981		0.25175		0.216655		0.251437		0.20763		0.272554		0.282077		0.236059		0.20887		0.235051		0.281807		0.287871
NaN	0.13851				0.126882		0.135655		0.147719		0.139441		0.213767		0.257673		0.245911	0.221183		0.215454		0.150608		0.143701		0.131131		0.253271		0.218293		0.254032		0.209983		0.274858		0.285136		0.237945		0.210575		0.235936		0.282834		0.292343
NaN	0.139655				0.128181		0.138326		0.149123		0.140963		0.215709		0.259705		0.246745	0.222163		0.216957		0.151439		0.1448		0.132451		0.254773		0.219945		0.256618		0.212361		0.277397		0.288228		0.239831		0.21227		0.236822		0.283832		0.297307
NaN	0.140778				0.129474		0.141039		0.150524		0.142532		0.217942		0.261716		0.247598	0.22312		0.218476		0.152283		0.145895		0.133739		0.256241		0.221605		0.259187		0.214756		0.279707		0.29139		0.241735		0.213943		0.237717		0.284817		0.302585
NaN	0.14187				0.130763		0.143768		0.151915		0.144147		0.220694		0.263711		0.248513	0.224075		0.219979		0.15313		0.146984		0.135027		0.257679		0.223258		0.261738		0.217169		0.28203		0.294611		0.24364		0.215601		0.238383		0.285797		0.308288
NaN	0.142932				0.132047		0.146529		0.15329		0.145822		0.22518		0.265694		0.249461	0.225022		0.22149		0.153983		0.148066		0.13632		0.259094		0.224914		0.26429		0.219521		0.284366		0.297894		0.245548		0.217221		0.238997		0.286745		0.312505
NaN	0.14395				0.133326		0.149331		0.154705		0.147591		0.230856		0.267669		0.250521	0.225971		0.223004		0.154845		0.149141		0.137627		0.260476		0.226586		0.266878		0.221869		0.286743		0.301231		0.247442		0.218799		0.239566		0.287692		0.315221
NaN	0.144895				0.134607		0.152178		0.156151		0.149422		0.241257		0.269645		0.251677	0.226931		0.224517		0.155716		0.150206		0.13893		0.261819		0.228265		0.269459		0.224098		0.289153		0.304657		0.249291		0.220378		0.240105		0.288638		0.316964
NaN	0.145771				0.135891		0.155066		0.157579		0.151327		0.259048		0.271625		0.252457	0.227903		0.226034		0.156596		0.151264		0.14023		0.263139		0.229957		0.271962		0.226407		0.291597		0.308123		0.251174		0.22209		0.240614		0.289586		0.317826
NaN	0.146592				0.137178		0.15799		0.158964		0.152681		0.259893		0.273561		0.253246	0.228886		0.227562		0.157487		0.152321		0.141569		0.26443		0.231649		0.274408		0.228731		0.294026		0.311635		0.25314		0.223986		0.241099		0.290562		0.32027
NaN	0.147362				0.138461		0.160957		0.16029		0.154072				0.275455		0.254033	0.229881		0.229103		0.158386		0.153365		0.142917		0.265676		0.233375		0.276855		0.231085		0.296426		0.315153		0.255275		0.225861		0.241618		0.291558
NaN	0.14809				0.139745		0.163942		0.161547		0.155547				0.277311		0.25484	0.230885		0.230652		0.159285		0.154403		0.144251		0.26691		0.235128		0.279323		0.233484		0.298786		0.318688		0.257723		0.227633		0.242276		0.292603
NaN	0.148788				0.141036		0.166958		0.162749		0.15711				0.279161		0.255646	0.231888		0.232198		0.160173		0.155432		0.145557		0.268119		0.236918		0.281726		0.23591		0.30109		0.322268		0.260401		0.229431		0.242985		0.293647
NaN	0.149464				0.142327		0.170004		0.163886		0.158766				0.281039		0.256445	0.232893		0.23373		0.161047		0.156453		0.146847		0.269317		0.238722		0.283993		0.23834		0.30339		0.326018		0.263252		0.231152		0.243694		0.294595
NaN	0.150143				0.143626		0.173087		0.164988		0.160476				0.283031		0.257249	0.233914		0.235276		0.161918		0.157464		0.14814		0.270515		0.240581		0.286113		0.240802		0.305714		0.330005		0.266312		0.233014		0.244374		0.295509
NaN	0.151097				0.14492		0.176191		0.166017		0.162226				0.285045		0.258062	0.234945		0.236827		0.162792		0.158467		0.149423		0.271707		0.242427		0.288704		0.243306		0.308068		0.334111		0.269569		0.235329		0.245021		0.296453
NaN	0.152595				0.146189		0.179324		0.166976		0.164007				0.287156		0.258888	0.235991		0.238359		0.163659		0.159452		0.150693		0.272901		0.244265		0.291306		0.245826		0.310512		0.338452		0.273078		0.237746		0.245625		0.297434
NaN	0.155463				0.147459		0.182485		0.167854		0.165825				0.289658		0.259715	0.23705		0.239888		0.164517		0.16042		0.151959		0.274055		0.246144		0.293943		0.248344		0.313166		0.343356		0.276756				0.246257		0.2986
NaN					0.148721		0.185656		0.168758		0.167684				0.292613		0.26056	0.238122		0.241423		0.16538		0.161379		0.153225		0.275169		0.247995		0.296629		0.250854		0.315958		0.348799		0.280019				0.246901		0.299797
NaN					0.149952		0.188843		0.170116		0.169588				0.296721		0.261407	0.239195		0.242948		0.166247		0.162328		0.154477		0.276258		0.249713		0.299359		0.25338		0.318831		0.354671		0.282179				0.247512		0.301055
NaN					0.151186		0.192047		0.171468		0.171559				0.306119		0.262282	0.240265		0.244474		0.167108		0.163272		0.155715		0.277325		0.251452		0.302075		0.255927		0.321914		0.36083						0.248035		0.302801
NaN					0.152421		0.195249		0.1728		0.173613						0.263292	0.241323		0.246		0.167981		0.164208		0.156948		0.278386		0.253184		0.304732		0.258453		0.325174		0.366376						0.248749		0.305451
NaN					0.153637		0.198472		0.17409		0.175933						0.264476	0.24238		0.247544		0.168857		0.165122		0.158175		0.279437		0.254907		0.307312		0.260906		0.328272		0.369944						0.249721		0.310199
NaN					0.154788		0.201714		0.175336		0.178607						0.265881	0.243415		0.249089		0.169737		0.166015		0.159395		0.280482		0.256645		0.309865		0.263326		0.330867		0.369698						0.251537		0.31766
NaN					0.155962		0.204984		0.176531		0.181712						0.267483	0.244436		0.250629		0.170624		0.1669		0.160605		0.28146		0.258424		0.31232		0.265707		0.33235								0.255115		0.326642
NaN					0.157236		0.208262		0.1777		0.185395						0.269243	0.245461		0.252171		0.171519		0.167801		0.161814		0.282457		0.260244		0.314682		0.268166		0.334513								0.261056
NaN					0.1585		0.211554		0.178872		0.189291						0.271143	0.246462		0.25371		0.172426		0.168722		0.163009		0.283391		0.262088		0.316964		0.270807		0.344449								0.262876
NaN					0.159761		0.214872		0.180043		0.193095						0.273369	0.247475		0.255241		0.173352		0.169688		0.164192		0.284495		0.263944		0.31923		0.273533										0.26443
NaN					0.160991		0.218222		0.181196		0.196954						0.275902	0.248495		0.256777		0.174296		0.170748		0.165362		0.285587		0.265806		0.321369		0.276
NaN					0.162229		0.221642		0.182348		0.200392						0.279117	0.249524		0.258346		0.175265		0.171673		0.166525		0.286639		0.26768		0.323342		0.277865
NaN					0.163456		0.22503		0.183525		0.203694						0.283338	0.250551		0.259916		0.176257		0.172586		0.167681		0.287641		0.269596		0.325122		0.278172
NaN					0.164665		0.228578		0.184702		0.207102						0.289014	0.251586		0.261496		0.177268		0.17349		0.168827		0.288609		0.271531		0.326638		0.276203
NaN					0.165875		0.232168		0.185609		0.211338							0.252634		0.263066		0.178306		0.174381		0.169978		0.289533		0.273533		0.328084
NaN					0.167086		0.235736		0.186238									0.253668		0.264625		0.179367		0.175263		0.171116		0.290453		0.275627		0.329484
NaN					0.168303		0.239229		0.186672									0.254656		0.26618		0.180453		0.176141		0.172253		0.291355		0.277808		0.330606
NaN					0.1695		0.242653		0.18685									0.255607		0.267703		0.18155		0.177006		0.17338		0.292213		0.280115		0.33076
NaN					0.170705		0.246016		0.186809									0.256524		0.269205		0.182654		0.177865		0.174499		0.29305		0.282537		0.331302
NaN					0.171933		0.249238		0.185888									0.257373		0.270688		0.183778		0.178734		0.17563		0.293872		0.28507		0.329833
NaN					0.173184		0.252413		0.184292									0.258202		0.272125		0.184913		0.179613		0.176772		0.294671		0.287815		0.325253
NaN					0.174402		0.255556		0.182694									0.259003		0.273537		0.186055		0.180502		0.177927		0.295445		0.290639
NaN					0.175592		0.258678		0.181192									0.259771		0.274928		0.187193		0.181386		0.179093		0.296165		0.293117
NaN					0.176706		0.261804		0.179466									0.260514		0.276302		0.188327		0.182243		0.18027		0.296914		0.294882
NaN					0.177745		0.264961		0.179689									0.261235		0.277639		0.189447		0.183081		0.18148		0.297692		0.296282
NaN					0.178585		0.268096											0.26194		0.278951		0.190573		0.183902		0.182719		0.298584
NaN					0.179208		0.271181											0.262597		0.280214		0.1917		0.184696		0.184031		0.299439
NaN					0.179831		0.274226											0.26324		0.281438		0.192813		0.185474		0.185406		0.300089
NaN					0.180488		0.277244											0.263882		0.282617		0.19392		0.186279		0.186832		0.30047
NaN					0.180611		0.280233											0.264495		0.283771		0.195026		0.187187		0.188251		0.301111
NaN					0.181508		0.283121											0.265077		0.284884		0.196141		0.188231		0.189741		0.301789
NaN							0.286093											0.265621		0.285962		0.197256		0.189396		0.191264		0.301619
NaN							0.289236											0.266128		0.287007		0.198372		0.191238		0.19247		0.301373
NaN							0.292603											0.266572		0.288018		0.199495		0.194212		0.193711
NaN							0.296089											0.266972		0.28898		0.200619		0.199266		0.194949
NaN							0.300339											0.26732		0.289886		0.201741				0.196201
NaN							0.303213											0.267595		0.29072		0.202881				0.197433
NaN																		0.267785		0.291498		0.204049				0.198706
NaN																		0.267904		0.292209		0.205227				0.200044
NaN																		0.267936		0.292829		0.206447				0.201429
NaN																		0.267879		0.293308		0.207705				0.202862
NaN																		0.267687		0.293582		0.209				0.204317
NaN																		0.267377		0.293663		0.210407				0.205777
NaN																		0.266936		0.293585		0.211963				0.207265
NaN																		0.266389		0.293435		0.213751				0.208766
NaN																		0.265794		0.293368		0.214974				0.210354
NaN																		0.265272		0.294122		0.216225				0.212014
NaN																		0.264855		0.294805		0.217503				0.213811
NaN																		0.264462		0.295414		0.218823				0.215833
NaN																		0.264049		0.295943		0.220184				0.218146
NaN																		0.263649		0.296364		0.221569				0.220761
NaN																		0.263432		0.296662		0.222975				0.223701
NaN																		0.263122		0.296832		0.22439				0.227121
NaN																		0.262703		0.2968		0.225796				0.230712
NaN																		0.262167		0.29658		0.227186				0.23334
NaN																		0.261457		0.296226		0.228563				0.236534
NaN																		0.26058		0.295777		0.229938
NaN																		0.259544		0.295243		0.231278
NaN																		0.258483		0.294604		0.232704
NaN																		0.257418		0.293771		0.234274
NaN																		0.256333		0.292765		0.235955
NaN																		0.255198		0.29156		0.237842
NaN																		0.253969		0.290025		0.23994
NaN																		0.252629		0.288013		0.242403
NaN																		0.251033		0.28518		0.245407
NaN																		0.249245		0.28165		0.249036
NaN																		0.247295		0.276915		0.25375
NaN																		0.245229		0.271001		0.260687
NaN																		0.243194		0.267016		0.271411
NaN																		0.241219		0.270062
NaN																		0.23979
NaN																		0.240256
NaN																		0.243825
NaN																		0.246666
NaN																		0.247886
[truncated: 214 more columns]
