# Supplementary material for: Transition between cell states of sensitivity reveals molecular vulnerability of drug-tolerant cells
Source: Mol Syst Biol. 2025 Oct 1;21(12):4. doi: 10.1038/s44320-025-00150-0 (PMC12673137; doi:10.1038/s44320-025-00150-0)
Supplement: Supplementary file 4 — Source data Fig. 3 [file 44320_2025_150_MOESM4_ESM.zip › SD_Figure_3/Fig_3C_Boxplots.csv]

Cell_Response_1	maxC8_1	Cell_Response_2	maxC8_2	Cell_Response_3	maxC8_3
Dying	0.003445646	Dying	0.003548774	Dying	0.001381326
Dying	0.002784504	Dying	0.001619817	Dying	0.001013483
Dying	0.003032433	Dying	0.000794519	Dying	0.00106736
Dying	0.005691579	Dying	0.001828726	Dying	0.001462601
Dying	0.001706651	Dying	0.002531992	Dying	0.000732874
Dying	0.002866764	Dying	0.001901147	Dying	0.000915931
Dying	0.003118392	Dying	0.002052131	Dying	0.001410964
Dying	0.002557079	Dying	0.002843341	Dying	0.000645648
Dying	0.002858177	Dying	0.002461521	Dying	0.003581104
Dying	0.002635026	Dying	0.001753664	Dying	0.001566739
Dying	0.002157597	Dying	0.001713495	Dying	0.002043003
Dying	0.003643887	Dying	0.002586626	Dying	0.002198719
Dying	0.004026667	Dying	0.001354387	Dying	0.000995943
Dying	0.002455168	Dying	0.001406011	Dying	0.000759771
Dying	0.003502762	Dying	0.000595995	Dying	0.001103568
Dying	0.002379665	Dying	0.001817473	Dying	0.000903001
Dying	0.003099098	Dying	0.002840447	Dying	0.001599482
Dying	0.003619601	Dying	0.001893251	Dying	0.002190088
Dying	0.003282438	Dying	0.002115923	Dying	0.001946779
Dying	0.002167291	Dying	0.003247427	Dying	0.001034223
Dying	0.002097307	Dying	0.002028769	Dying	0.000686598
Dying	0.001288052	Dying	0.001088693	Dying	0.002495181
Dying	0.001781689	Dying	0.002177777	Dying	0.001529057
Dying	0.004290831	Dying	0.002538957	Dying	0.001651071
Dying	0.002721816	Dying	0.002447655	Dying	0.001355187
Dying	0.003688889	Dying	0.002166693	Dying	0.002786846
Dying	0.001315995	Dying	0.002091889	Dying	0.001377613
Dying	0.001336384	Dying	0.001520819	Dying	0.001956054
Dying	0.00149021	Dying	0.001702084	Dying	0.001865999
Dying	0.00348228	Dying	0.000137508	Dying	0.001551064
Dying	0.001723829	Dying	0.001913954	Dying	0.001974234
Dying	0.001959092	Dying	0.002585068	Dying	0.002610782
Dying	0.004346043	Dying	0.000647865	Dying	0.001686939
Dying	0.002517377	Dying	0.002311329	Dying	0.001368725
Dying	0.004212129	Dying	0.003167647	Dying	0.000948035
Dying	0.001647969	Dying	0.002263647	Dying	0.000276587
Dying	0.00319451	Dying	0.001681756	Dying	0.001083101
Dying	0.000800801	Dying	0.001746658	Dying	0.001852061
Dying	0.002123643	Dying	0.001257309	Dying	0.001113802
Dying	0.002799202	Dying	0.001950827	Dying	0.000560892
Dying	0.00131849	Dying	0.002636638	Dying	0.000913006
Dying	0.004972433	Dying	0.00035145	Dying	NaN
Dying	0.003541417	Dying	0.001331443	Dying	NaN
Dying	0.002944084	Dying	0.002296826	Dying	NaN
Dying	0.003915309	Dying	0.00257388	Dying	NaN
Dying	0.003415145	Dying	0.001490188	Dying	NaN
Dying	0.003522494	Dying	0.003636761	Dying	NaN
Dying	0.001786686	Dying	0.002759266	Dying	NaN
Dying	0.002228273	Dying	0.002377411	Dying	NaN
Dying	0.001480262	Dying	0.002017092	Dying	NaN
Dying	0.002920624	Dying	0.002793564	Dying	NaN
Dying	0.004043096	Dying	0.001814526	Dying	NaN
Dying	0.004379999	Dying	0.003017897	Dying	NaN
Dying	0.003259329	Dying	0.000566842	Dying	NaN
Dying	0.003132306	Dying	0.000933953	Dying	NaN
Dying	0.001730365	Dying	0.001514248	Dying	NaN
Dying	0.000823184	Dying	0.002583175	Dying	NaN
Dying	0.003468228	Dying	0.001711059	Dying	NaN
Dying	0.002462363	Dying	0.001719977	Dying	NaN
Dying	0.001487737	Dying	0.001340405	Dying	NaN
Dying	0.001162976	Dying	0.001512451	Dying	NaN
Dying	0.002531119	Dying	0.001810349	Dying	NaN
Dying	0.003504548	Dying	0.000380206	Dying	NaN
Dying	0.000989366	Dying	0.00250145	Dying	NaN
Dying	0.002125856	Dying	0.000651649	Dying	NaN
Dying	0.000821622	Dying	NaN	Dying	NaN
Dying	0.000940511	Dying	NaN	Dying	NaN
Dying	0.002589668	Dying	NaN	Dying	NaN
Dying	0.00211671	Dying	NaN	Dying	NaN
Dying	0.002752554	Dying	NaN	Dying	NaN
Dying	0.000600985	Dying	NaN	Dying	NaN
Dying	0.00242117	Dying	NaN	Dying	NaN
Dying	0.00303533	Dying	NaN	Dying	NaN
Dying	0.002449166	Dying	NaN	Dying	NaN
Dying	0.001292056	Dying	NaN	Dying	NaN
Dying	0.002555105	Dying	NaN	Dying	NaN
Dying	0.003450193	Dying	NaN	Dying	NaN
Dying	0.003897468	Dying	NaN	Dying	NaN
Dying	0.003283884	Dying	NaN	Dying	NaN
Dying	0.001496189	Dying	NaN	Dying	NaN
Dying	0.003396028	Dying	NaN	Dying	NaN
Dying	0.002798495	Dying	NaN	Dying	NaN
Dying	0.00106969	Dying	NaN	Dying	NaN
Dying	0.003052327	Dying	NaN	Dying	NaN
Dying	0.001352529	Dying	NaN	Dying	NaN
Dying	0.002430807	Dying	NaN	Dying	NaN
Dying	0.001872323	Dying	NaN	Dying	NaN
Dying	0.002330948	Dying	NaN	Dying	NaN
Dying	0.001434584	Dying	NaN	Dying	NaN
Dying	0.002061883	Dying	NaN	Dying	NaN
Dying	0.002279594	Dying	NaN	Dying	NaN
Dying	0.001224623	Dying	NaN	Dying	NaN
Dying	0.00276698	Dying	NaN	Dying	NaN
Dying	0.003411071	Dying	NaN	Dying	NaN
Dying	0.002896539	Dying	NaN	Dying	NaN
Dying	0.001864466	Dying	NaN	Dying	NaN
Dying	0.001765386	Dying	NaN	Dying	NaN
Dying	0.001811578	Dying	NaN	Dying	NaN
Dying	0.001052612	Dying	NaN	Dying	NaN
Dying	0.002428694	Dying	NaN	Dying	NaN
Dying	0.001979081	Dying	NaN	Dying	NaN
Dying	0.001609216	Dying	NaN	Dying	NaN
Dying	0.001901999	Dying	NaN	Dying	NaN
Dying	0.002359992	Dying	NaN	Dying	NaN
Dying	0.001857415	Dying	NaN	Dying	NaN
Dying	0.0009982	Dying	NaN	Dying	NaN
Dying	0.00164923	Dying	NaN	Dying	NaN
Dying	0.001254119	Dying	NaN	Dying	NaN
Dying	0.001063359	Dying	NaN	Dying	NaN
Surviving	0.001285898	Surviving	0.001143639	Surviving	0.001057917
Surviving	0.001440899	Surviving	0.001305232	Surviving	0.000471556
Surviving	0.00195113	Surviving	0.001454234	Surviving	0.000533505
Surviving	0.001436632	Surviving	0.000696379	Surviving	0.001532987
Surviving	0.000666935	Surviving	0.000918025	Surviving	0.001440285
Surviving	0.001396567	Surviving	0.001527825	Surviving	0.001287241
Surviving	0.000883528	Surviving	0.002415365	Surviving	0.002084711
Surviving	0.001248685	Surviving	0.001545769	Surviving	0.002157515
Surviving	0.001254806	Surviving	0.001929363	Surviving	0.000826316
Surviving	0.001774914	Surviving	0.001177751	Surviving	0.001399602
Surviving	0.001077275	Surviving	0.000887274	Surviving	0.001295993
Surviving	0.002282609	Surviving	0.001284017	Surviving	0.001976531
Surviving	0.002541722	Surviving	0.0015216	Surviving	0.001246164
Surviving	0.001563865	Surviving	0.001865616	Surviving	0.000767781
Surviving	0.001590905	Surviving	0.003658932	Surviving	0.001974921
Surviving	0.002281476	Surviving	0.002351898	Surviving	0.000999916
Surviving	0.001992026	Surviving	0.001433386	Surviving	0.000841487
Surviving	0.002064077	Surviving	0.000757102	Surviving	0.001170859
Surviving	0.003663984	Surviving	0.000889788	Surviving	0.000825014
Surviving	0.001443727	Surviving	0.001349056	Surviving	0.00271496
Surviving	0.004078378	Surviving	0.000788078	Surviving	0.001082126
Surviving	0.002646862	Surviving	0.002308019	Surviving	0.000278114
Surviving	0.000879992	Surviving	0.000991002	Surviving	0.000623113
Surviving	0.001419947	Surviving	0.002293867	Surviving	0.001878541
Surviving	0.00098354	Surviving	0.000753033	Surviving	0.001021867
Surviving	0.004729197	Surviving	0.001571493	Surviving	0.001064465
Surviving	0.001027863	Surviving	0.001674386	Surviving	0.001771014
Surviving	0.001543023	Surviving	0.001412082	Surviving	0.000845034
Surviving	0.001327262	Surviving	0.001195232	Surviving	0.001181407
Surviving	0.002228943	Surviving	0.001178026	Surviving	0.001093219
Surviving	0.001381206	Surviving	0.001433295	Surviving	0.000801419
Surviving	0.001592832	Surviving	0.001676172	Surviving	0.00090845
Surviving	0.000552227	Surviving	0.001877015	Surviving	0.000390905
Surviving	0.001832923	Surviving	0.00126077	Surviving	0.000492288
Surviving	NaN	Surviving	0.002115917	Surviving	0.000452256
Surviving	NaN	Surviving	0.001775973	Surviving	0.001038996
Surviving	NaN	Surviving	0.001539917	Surviving	0.001852566
Surviving	NaN	Surviving	0.0008691	Surviving	0.001572386
Surviving	NaN	Surviving	0.001934787	Surviving	0.001210527
Surviving	NaN	Surviving	0.001159288	Surviving	0.000674286
Surviving	NaN	Surviving	0.000578722	Surviving	0.000907529
Surviving	NaN	Surviving	0.000937075	Surviving	0.000590995
Surviving	NaN	Surviving	0.00091326	Surviving	0.00214927
Surviving	NaN	Surviving	0.000890743	Surviving	NaN
Surviving	NaN	Surviving	0.001018407	Surviving	NaN
Surviving	NaN	Surviving	0.001688855	Surviving	NaN
Surviving	NaN	Surviving	0.001547031	Surviving	NaN
Surviving	NaN	Surviving	0.001590953	Surviving	NaN
Surviving	NaN	Surviving	0.00125404	Surviving	NaN
Surviving	NaN	Surviving	0.000621227	Surviving	NaN
