# Supplementary material for: Transition between cell states of sensitivity reveals molecular vulnerability of drug-tolerant cells
Source: Mol Syst Biol. 2025 Oct 1;21(12):4. doi: 10.1038/s44320-025-00150-0 (PMC12673137; doi:10.1038/s44320-025-00150-0)
Supplement: Supplementary file 5 — Source data Fig. 4 [file 44320_2025_150_MOESM5_ESM.zip]

Archive with 22 entries (20 files):
- SD_Figure_4/
- SD_Figure_4/.DS_Store
- __MACOSX/SD_Figure_4/._.DS_Store
- SD_Figure_4/Fig_4C.csv
- __MACOSX/SD_Figure_4/._Fig_4C.csv
- SD_Figure_4/Fig_4E.csv
- __MACOSX/SD_Figure_4/._Fig_4E.csv
- SD_Figure_4/Fig_4D.csv
- __MACOSX/SD_Figure_4/._Fig_4D.csv
- SD_Figure_4/Fig_4F.csv
- __MACOSX/SD_Figure_4/._Fig_4F.csv
- SD_Figure_4/Fig_4A_Westen_blots/
- SD_Figure_4/Fig_4A_Westen_blots/Bid.tif
- __MACOSX/SD_Figure_4/Fig_4A_Westen_blots/._Bid.tif
- SD_Figure_4/Fig_4A_Westen_blots/RIPK3.tif
- __MACOSX/SD_Figure_4/Fig_4A_Westen_blots/._RIPK3.tif
- SD_Figure_4/Fig_4A_Westen_blots/PARP.tif
- __MACOSX/SD_Figure_4/Fig_4A_Westen_blots/._PARP.tif
- SD_Figure_4/Fig_4A_Westen_blots/GAPDH.tif
- __MACOSX/SD_Figure_4/Fig_4A_Westen_blots/._GAPDH.tif
- SD_Figure_4/Fig_4A_Westen_blots/CASPASE8.tif
- __MACOSX/SD_Figure_4/Fig_4A_Westen_blots/._CASPASE8.tif
