# Supplementary material for: Transition between cell states of sensitivity reveals molecular vulnerability of drug-tolerant cells
Source: Mol Syst Biol. 2025 Oct 1;21(12):4. doi: 10.1038/s44320-025-00150-0 (PMC12673137; doi:10.1038/s44320-025-00150-0)
Supplement: Supplementary file 5 — Source data Fig. 4 [file 44320_2025_150_MOESM5_ESM.zip › SD_Figure_4/Fig_4C.csv]

Naive	Surv
615.556	754.056
609.918	635.05
651.232	678
658.342	680.933
650.971	570.042
645.044	680.875
630.381	682.333
637.658	682.089
618.6	672.453
616.226	654.542
660.174	600.622
618.741	603.8
616.683	668.5
597.359	654.944
586.661	711.087
570.5	1287.957
573.128	1182.493
623	633.223
621.016	599.393
603.236	1072.909
636.403	786.273
637.727	757.938
694.167	693.429
702.015	725.697
620.869	634.269
620.574	664.455
604.4	835.958
636.786	748.42
621.967	690.828
626.852	612.446
625.662	646.389
621.271	763.469
582.21	767.756
566.352	654.323
550.629	661.27
530.785	664.143
547.636	625.607
555.184	593.273
581.295	934.062
600.492	666.971
685.667	663.271
700.966	661.185
685.323	673.68
636.642	641.897
713.667	893.9
677.788	652.111
595.133	734.013
667.856	568.607
726.726	513.129
758.856	1290.3
644.81	672.482
640.523	932.638
647.359	677.867
597.54	699.386
581.161	726
660.227	761.693
678.268	694.667
709.778	733.195
656.576	807.942
634.95	636.604
674.316	811.438
635.559	669.8
588.031	720.952
625.211	712.458
673.655	696.25
612.891	684.75
642.354	633.796
653.798	539.543
643.119	623.833
612.942	701.303
657.172	728.269
717.807	644.067
664.935	674.229
656.313	646.179
641.538	NaN
631.028	NaN
651.489	NaN
628.051	NaN
629.905	NaN
605.083	NaN
598.012	NaN
599.139	NaN
583.42	NaN
629.312	NaN
629.188	NaN
568.222	NaN
574.667	NaN
550.386	NaN
503.917	NaN
575.492	NaN
654.943	NaN
596.952	NaN
573.696	NaN
548.588	NaN
592.497	NaN
700.25	NaN
685.678	NaN
621.774	NaN
743.938	NaN
658.393	NaN
790.905	NaN
956.309	NaN
657.165	NaN
639.718	NaN
594.074	NaN
741.738	NaN
671.97	NaN
648.747	NaN
612.302	NaN
654.889	NaN
666.262	NaN
574.42	NaN
711.636	NaN
620.819	NaN
609.725	NaN
644.886	NaN
594.592	NaN
583.429	NaN
691.099	NaN
630.719	NaN
566.771	NaN
650.313	NaN
625.317	NaN
628.808	NaN
610.712	NaN
674.375	NaN
544.533	NaN
568.216	NaN
576.298	NaN
785.914	NaN
