# Supplementary material for: Transition between cell states of sensitivity reveals molecular vulnerability of drug-tolerant cells
Source: Mol Syst Biol. 2025 Oct 1;21(12):4. doi: 10.1038/s44320-025-00150-0 (PMC12673137; doi:10.1038/s44320-025-00150-0)
Supplement: Supplementary file 5 — Source data Fig. 4 [file 44320_2025_150_MOESM5_ESM.zip › SD_Figure_4/Fig_4E.csv]

Tol	Sen
0.001473931	0.001653359
0.001101804	0.000762329
0.001514425	0.002076762
0.001359427	0.000816212
0.00052121	0.001325939
0.002172489	0.000741645
0.001659788	0.000837244
0.001246498	0.001573715
0.003835472	0.000765378
0.001080545	0.00084283
0.001753803	0.001187149
0.001938835	0.002015957
0.003082406	0.001465174
0.002997169	0.002250331
0.000934264	0.000373198
0.002404213	0.002434372
0.002938958	0.001093186
0.001638779	0.001191815
0.001317585	0.000452758
0.002079405	0.001193035
0.002749988	0.000374413
0.002307535	0.001432382
0.000890284	0.002610257
0.002547019	0.000891472
0.000507977	NaN
0.001818943	NaN
0.000495054	NaN
