# Supplementary material for: Transition between cell states of sensitivity reveals molecular vulnerability of drug-tolerant cells
Source: Mol Syst Biol. 2025 Oct 1;21(12):4. doi: 10.1038/s44320-025-00150-0 (PMC12673137; doi:10.1038/s44320-025-00150-0)
Supplement: Supplementary file 5 — Source data Fig. 4 [file 44320_2025_150_MOESM5_ESM.zip › SD_Figure_4/Fig_4D.csv]

Tol	Sen
615.556	685.667
609.918	700.966
651.232	685.323
658.342	636.642
650.971	713.667
645.044	677.788
630.381	595.133
637.658	667.856
618.6	726.726
616.226	758.856
660.174	644.81
618.741	640.523
616.683	647.359
597.359	597.54
586.661	581.161
570.5	660.227
573.128	678.268
623	709.778
621.016	656.576
603.236	634.95
636.403	674.316
637.727	635.559
694.167	588.031
702.015	625.211
620.869	673.655
620.574	612.891
604.4	642.354
636.786	653.798
621.967	643.119
626.852	612.942
625.662	657.172
621.271	717.807
582.21	700.25
566.352	685.678
550.629	621.774
530.785	743.938
547.636	658.393
555.184	790.905
581.295	956.309
600.492	657.165
664.935	639.718
656.313	594.074
641.538	741.738
631.028	671.97
651.489	648.747
628.051	612.302
629.905	654.889
605.083	666.262
598.012	574.42
599.139	711.636
583.42	620.819
629.312	609.725
629.188	644.886
568.222	594.592
574.667	583.429
550.386	691.099
503.917	630.719
575.492	566.771
654.943	NaN
596.952	NaN
573.696	NaN
548.588	NaN
592.497	NaN
650.313	NaN
625.317	NaN
628.808	NaN
610.712	NaN
674.375	NaN
544.533	NaN
568.216	NaN
576.298	NaN
785.914	NaN
