# Supplementary material for: Transition between cell states of sensitivity reveals molecular vulnerability of drug-tolerant cells
Source: Mol Syst Biol. 2025 Oct 1;21(12):4. doi: 10.1038/s44320-025-00150-0 (PMC12673137; doi:10.1038/s44320-025-00150-0)
Supplement: Supplementary file 5 — Source data Fig. 4 [file 44320_2025_150_MOESM5_ESM.zip › SD_Figure_4/Fig_4F.csv]

TOD (frame)	RIPK3	err
46	670.6213333	1.154700538
52	703.38	3.055050463
57	665.0156667	1.527525232
60	641.0763333	1.732050808
65	633.9773333	2.645751311
68	623.3823333	0.577350269
68	680.7956667	0
70	640.2076667	1.154700538
74	619.2666667	1.732050808
75	608.633	0.577350269
77	659.002	0.577350269
81	618.6083333	3.605551277
86	618.951	0.577350269
88	608.9006667	1
92	635.4073333	2.516611478
103	628.43	2.081665999
107	581.877	2.645751311
