# Supplementary material for: Transition between cell states of sensitivity reveals molecular vulnerability of drug-tolerant cells
Source: Mol Syst Biol. 2025 Oct 1;21(12):4. doi: 10.1038/s44320-025-00150-0 (PMC12673137; doi:10.1038/s44320-025-00150-0)
Supplement: Supplementary file 6 — Source data Fig. 5 [file 44320_2025_150_MOESM6_ESM.zip]

Archive with 13 entries (12 files):
- SD_Figure_5/
- SD_Figure_5/Fig_5C.xlsx
- __MACOSX/SD_Figure_5/._Fig_5C.xlsx
- SD_Figure_5/.DS_Store
- __MACOSX/SD_Figure_5/._.DS_Store
- SD_Figure_5/Fig_5E.xlsx
- __MACOSX/SD_Figure_5/._Fig_5E.xlsx
- SD_Figure_5/Fig_5B_cell_density_images.pptx
- __MACOSX/SD_Figure_5/._Fig_5B_cell_density_images.pptx
- SD_Figure_5/Fig_5D_Surv_curves_TOD.csv
- __MACOSX/SD_Figure_5/._Fig_5D_Surv_curves_TOD.csv
- SD_Figure_5/Fig_5B_data_points.xlsx
- __MACOSX/SD_Figure_5/._Fig_5B_data_points.xlsx
