# Supplementary material for: Transition between cell states of sensitivity reveals molecular vulnerability of drug-tolerant cells
Source: Mol Syst Biol. 2025 Oct 1;21(12):4. doi: 10.1038/s44320-025-00150-0 (PMC12673137; doi:10.1038/s44320-025-00150-0)
Supplement: Supplementary file 6 — Source data Fig. 5 [file 44320_2025_150_MOESM6_ESM.zip › SD_Figure_5/Fig_5C.xlsx]

## Sheet: Sheet1
Naive	T2	TBQ2	T3	T3TBQsurv2
-61.4198	59.4338	-60.6155
-97.4034	43.1078		82.3993	162.237
-88.5299	85.5853	-94.4748	85.5099	150.035
-95.9701	169.58	-96.8494	48.0734	70.7751
-95.1842	89.0141	-69.2555	176.432
