# Supplementary material for: Transition between cell states of sensitivity reveals molecular vulnerability of drug-tolerant cells
Source: Mol Syst Biol. 2025 Oct 1;21(12):4. doi: 10.1038/s44320-025-00150-0 (PMC12673137; doi:10.1038/s44320-025-00150-0)
Supplement: Supplementary file 6 — Source data Fig. 5 [file 44320_2025_150_MOESM6_ESM.zip › SD_Figure_5/Fig_5E.xlsx]

## Sheet: Fig_5E
Naive	N_TAKi	Surv	Surv_TAKi
-21	-31.3244	13.2371	-21.4991
-22.9	-34.2341	15.3424	-17.353
-24.5	-40.4245	17.89	-9.6
