# Supplementary material for: Transition between cell states of sensitivity reveals molecular vulnerability of drug-tolerant cells
Source: Mol Syst Biol. 2025 Oct 1;21(12):4. doi: 10.1038/s44320-025-00150-0 (PMC12673137; doi:10.1038/s44320-025-00150-0)
Supplement: Supplementary file 6 — Source data Fig. 5 [file 44320_2025_150_MOESM6_ESM.zip › SD_Figure_5/Fig_5D_Surv_curves_TOD.csv]

Naive	N_TAKi	Surv	Surv_TAKi
73	46	200	39
80	52	132	37
72	56	67	103
47	50	200	65
200	43	66	53
200	71	54	58
50	54	169	38
46	56	89	59
31	49	74	84
29	56	200	42
57	47	90	44
104	56	200	159
50	53	85	44
200	46	80	200
200	50	200	48
122	50	200	32
41	53	98	200
45	50	187	200
127	58	200	39
45	42	192	49
79	55	100	70
67	99	79	55
76	49	200	200
38	27	82	47
76	58	45	200
41	48	200	200
200	49	200	82
56	58	97	138
200	46	84	42
200	54	200	73
200	200	58	200
67	42	200	124
63	200	140	81
85	40	64	90
45	55	196	69
107	58	200	117
84	42	200	105
56	50	119	200
105	56	116	59
43	54	200	63
65	81	200	54
57	200	200	200
200	114	200	200
200	164	136	68
60	200	200	200
79	83	54	200
200	82	179	65
200	81	200	62
89	57	53	48
68	55	200	81
61	123	59	122
95	72	111	60
45	92	53	145
49	163	200	60
102	145	200	63
98	200	200	59
200	63	200	200
70	128	200	200
86	74	200	86
200	62	141	53
200	200	200	73
200	200	46	200
97	154	42	62
68	133	193	70
200	63	51	200
57	200	200	64
62	46	164	83
51	200	103	62
171	74	200	60
200	72	61	103
200	71	52	200
190	184	35	86
200	159	80	72
58	63	200	200
75	28	78	67
174	54	107	200
174	193	200	200
89	77	47	90
60	63	200	107
62	70	43	63
94	82	97	200
144	200	104	84
200	62	200	39
83	113	85	200
86	200	58	88
200	152	200	41
59	74	175	165
170	69	61	80
187	70	51	86
89	103	109	72
71	53	200	62
176	71	194	200
65	200	99	65
200	77	200	81
76	200	200	138
200	200	200	99
61	200	200	137
115	98	190	86
52	200	133	200
71	69	200	50
100	62	200	200
115	104	200	62
83	107	169	136
200	76	86	54
101	144	85	200
66	26	200	55
80	51	200	53
71	72	200	86
200	200	81	63
97	55	107	150
101	200	165	200
107	73	200	70
161	177	200	52
89	101	64	98
68	200	99	54
200	66	86	200
92	78	200	88
59	92	177	61
103	70	58	72
200	200	135	200
200	200	NaN	86
200	200	NaN	200
75	63	NaN	86
200	200	NaN	117
59	89	NaN	200
94	100	NaN	128
190	65	NaN	92
64	127	NaN	77
200	104	NaN	61
200	179	NaN	148
119	82	NaN	NaN
128	95	NaN	NaN
67	131	NaN	NaN
200	113	NaN	NaN
118	200	NaN	NaN
123	72	NaN	NaN
192	200	NaN	NaN
105	66	NaN	NaN
71	200	NaN	NaN
200	94	NaN	NaN
75	63	NaN	NaN
91	70	NaN	NaN
76	76	NaN	NaN
66	148	NaN	NaN
200	164	NaN	NaN
105	68	NaN	NaN
71	137	NaN	NaN
167	82	NaN	NaN
110	200	NaN	NaN
99	121	NaN	NaN
190	78	NaN	NaN
140	47	NaN	NaN
175	76	NaN	NaN
130	70	NaN	NaN
200	74	NaN	NaN
NaN	74	NaN	NaN
NaN	70	NaN	NaN
NaN	94	NaN	NaN
NaN	200	NaN	NaN
NaN	83	NaN	NaN
NaN	200	NaN	NaN
NaN	70	NaN	NaN
NaN	200	NaN	NaN
NaN	82	NaN	NaN
NaN	83	NaN	NaN
NaN	73	NaN	NaN
NaN	83	NaN	NaN
NaN	100	NaN	NaN
NaN	133	NaN	NaN
NaN	98	NaN	NaN
NaN	128	NaN	NaN
NaN	94	NaN	NaN
NaN	74	NaN	NaN
