# Supplementary material for: Transition between cell states of sensitivity reveals molecular vulnerability of drug-tolerant cells
Source: Mol Syst Biol. 2025 Oct 1;21(12):4. doi: 10.1038/s44320-025-00150-0 (PMC12673137; doi:10.1038/s44320-025-00150-0)
Supplement: Supplementary file 6 — Source data Fig. 5 [file 44320_2025_150_MOESM6_ESM.zip › SD_Figure_5/Fig_5B_data_points.xlsx]

## Sheet: Sheet1
	Rep	Alt
0	32.842	32.842
24	3.767	3.767
48	6.991	1.447
72	12.969	3.618
96	12.707	2.115
