# Supplementary material for: Transition between cell states of sensitivity reveals molecular vulnerability of drug-tolerant cells
Source: Mol Syst Biol. 2025 Oct 1;21(12):4. doi: 10.1038/s44320-025-00150-0 (PMC12673137; doi:10.1038/s44320-025-00150-0)
Supplement: Supplementary file 7 — Appendix Simulations Results [file 44320_2025_150_MOESM7_ESM.zip]

Archive with 168 entries (165 files):
- Appendix_Simulations_Results/
- __MACOSX/._Appendix_Simulations_Results
- Appendix_Simulations_Results/.DS_Store
- __MACOSX/Appendix_Simulations_Results/._.DS_Store
- Appendix_Simulations_Results/PSM2D_Simulations/
- Appendix_Simulations_Results/PSM1D_Simulations/
- Appendix_Simulations_Results/PSM2D_Simulations/PSM2_A_8_N_7.pdf
- __MACOSX/Appendix_Simulations_Results/PSM2D_Simulations/._PSM2_A_8_N_7.pdf
- Appendix_Simulations_Results/PSM2D_Simulations/PSM2_A_1_N_4.pdf
- __MACOSX/Appendix_Simulations_Results/PSM2D_Simulations/._PSM2_A_1_N_4.pdf
- Appendix_Simulations_Results/PSM2D_Simulations/PSM2_A_1_N_5.pdf
- __MACOSX/Appendix_Simulations_Results/PSM2D_Simulations/._PSM2_A_1_N_5.pdf
- Appendix_Simulations_Results/PSM2D_Simulations/PSM2_A_8_N_6.pdf
- __MACOSX/Appendix_Simulations_Results/PSM2D_Simulations/._PSM2_A_8_N_6.pdf
- Appendix_Simulations_Results/PSM2D_Simulations/PSM2_A_4_N_8.pdf
- __MACOSX/Appendix_Simulations_Results/PSM2D_Simulations/._PSM2_A_4_N_8.pdf
- Appendix_Simulations_Results/PSM2D_Simulations/PSM2_A_8_N_4.pdf
- __MACOSX/Appendix_Simulations_Results/PSM2D_Simulations/._PSM2_A_8_N_4.pdf
- Appendix_Simulations_Results/PSM2D_Simulations/PSM2_A_1_N_7.pdf
- __MACOSX/Appendix_Simulations_Results/PSM2D_Simulations/._PSM2_A_1_N_7.pdf
- Appendix_Simulations_Results/PSM2D_Simulations/PSM2_A_1_N_6.pdf
- __MACOSX/Appendix_Simulations_Results/PSM2D_Simulations/._PSM2_A_1_N_6.pdf
- Appendix_Simulations_Results/PSM2D_Simulations/PSM2_A_8_N_5.pdf
- __MACOSX/Appendix_Simulations_Results/PSM2D_Simulations/._PSM2_A_8_N_5.pdf
- Appendix_Simulations_Results/PSM2D_Simulations/PSM2_A_8_N_1.pdf
- __MACOSX/Appendix_Simulations_Results/PSM2D_Simulations/._PSM2_A_8_N_1.pdf
- Appendix_Simulations_Results/PSM2D_Simulations/PSM2_A_1_N_2.pdf
- __MACOSX/Appendix_Simulations_Results/PSM2D_Simulations/._PSM2_A_1_N_2.pdf
- Appendix_Simulations_Results/PSM2D_Simulations/PSM2_A_1_N_3.pdf
- __MACOSX/Appendix_Simulations_Results/PSM2D_Simulations/._PSM2_A_1_N_3.pdf
- Appendix_Simulations_Results/PSM2D_Simulations/PSM2_A_8_N_2.pdf
- __MACOSX/Appendix_Simulations_Results/PSM2D_Simulations/._PSM2_A_8_N_2.pdf
- Appendix_Simulations_Results/PSM2D_Simulations/PSM2_A_1_N_1.pdf
- __MACOSX/Appendix_Simulations_Results/PSM2D_Simulations/._PSM2_A_1_N_1.pdf
- Appendix_Simulations_Results/PSM2D_Simulations/PSM2_A_5_N_8.pdf
- __MACOSX/Appendix_Simulations_Results/PSM2D_Simulations/._PSM2_A_5_N_8.pdf
- Appendix_Simulations_Results/PSM2D_Simulations/PSM2_A_8_N_3.pdf
- __MACOSX/Appendix_Simulations_Results/PSM2D_Simulations/._PSM2_A_8_N_3.pdf
- Appendix_Simulations_Results/PSM2D_Simulations/PSM2_A_2_N_7.pdf
- __MACOSX/Appendix_Simulations_Results/PSM2D_Simulations/._PSM2_A_2_N_7.pdf
- Appendix_Simulations_Results/PSM2D_Simulations/PSM2_A_3_N_2.pdf
- __MACOSX/Appendix_Simulations_Results/PSM2D_Simulations/._PSM2_A_3_N_2.pdf
- Appendix_Simulations_Results/PSM2D_Simulations/PSM2_A_3_N_3.pdf
- __MACOSX/Appendix_Simulations_Results/PSM2D_Simulations/._PSM2_A_3_N_3.pdf
- Appendix_Simulations_Results/PSM2D_Simulations/PSM2_A_2_N_6.pdf
- __MACOSX/Appendix_Simulations_Results/PSM2D_Simulations/._PSM2_A_2_N_6.pdf
- Appendix_Simulations_Results/PSM2D_Simulations/PSM2_A_2_N_4.pdf
- __MACOSX/Appendix_Simulations_Results/PSM2D_Simulations/._PSM2_A_2_N_4.pdf
- Appendix_Simulations_Results/PSM2D_Simulations/PSM2_A_3_N_1.pdf
- __MACOSX/Appendix_Simulations_Results/PSM2D_Simulations/._PSM2_A_3_N_1.pdf
- Appendix_Simulations_Results/PSM2D_Simulations/PSM2_A_7_N_8.pdf
- __MACOSX/Appendix_Simulations_Results/PSM2D_Simulations/._PSM2_A_7_N_8.pdf
- Appendix_Simulations_Results/PSM2D_Simulations/PSM2_A_2_N_5.pdf
- __MACOSX/Appendix_Simulations_Results/PSM2D_Simulations/._PSM2_A_2_N_5.pdf
- Appendix_Simulations_Results/PSM2D_Simulations/PSM2_A_2_N_1.pdf
- __MACOSX/Appendix_Simulations_Results/PSM2D_Simulations/._PSM2_A_2_N_1.pdf
- Appendix_Simulations_Results/PSM2D_Simulations/PSM2_A_3_N_4.pdf
- __MACOSX/Appendix_Simulations_Results/PSM2D_Simulations/._PSM2_A_3_N_4.pdf
- Appendix_Simulations_Results/PSM2D_Simulations/PSM2_A_6_N_8.pdf
- __MACOSX/Appendix_Simulations_Results/PSM2D_Simulations/._PSM2_A_6_N_8.pdf
- Appendix_Simulations_Results/PSM2D_Simulations/PSM2_A_3_N_5.pdf
- __MACOSX/Appendix_Simulations_Results/PSM2D_Simulations/._PSM2_A_3_N_5.pdf
- Appendix_Simulations_Results/PSM2D_Simulations/PSM2_A_2_N_2.pdf
- __MACOSX/Appendix_Simulations_Results/PSM2D_Simulations/._PSM2_A_2_N_2.pdf
- Appendix_Simulations_Results/PSM2D_Simulations/PSM2_A_3_N_7.pdf
- __MACOSX/Appendix_Simulations_Results/PSM2D_Simulations/._PSM2_A_3_N_7.pdf
- Appendix_Simulations_Results/PSM2D_Simulations/PSM2_A_3_N_6.pdf
- __MACOSX/Appendix_Simulations_Results/PSM2D_Simulations/._PSM2_A_3_N_6.pdf
- Appendix_Simulations_Results/PSM2D_Simulations/PSM2_A_2_N_3.pdf
- __MACOSX/Appendix_Simulations_Results/PSM2D_Simulations/._PSM2_A_2_N_3.pdf
- Appendix_Simulations_Results/PSM2D_Simulations/PSM2_A_6_N_6.pdf
- __MACOSX/Appendix_Simulations_Results/PSM2D_Simulations/._PSM2_A_6_N_6.pdf
- Appendix_Simulations_Results/PSM2D_Simulations/PSM2_A_7_N_3.pdf
- __MACOSX/Appendix_Simulations_Results/PSM2D_Simulations/._PSM2_A_7_N_3.pdf
- Appendix_Simulations_Results/PSM2D_Simulations/PSM2_A_7_N_2.pdf
- __MACOSX/Appendix_Simulations_Results/PSM2D_Simulations/._PSM2_A_7_N_2.pdf
- Appendix_Simulations_Results/PSM2D_Simulations/PSM2_A_6_N_7.pdf
- __MACOSX/Appendix_Simulations_Results/PSM2D_Simulations/._PSM2_A_6_N_7.pdf
- Appendix_Simulations_Results/PSM2D_Simulations/PSM2_A_3_N_8.pdf
- __MACOSX/Appendix_Simulations_Results/PSM2D_Simulations/._PSM2_A_3_N_8.pdf
- Appendix_Simulations_Results/PSM2D_Simulations/PSM2_A_6_N_5.pdf
- __MACOSX/Appendix_Simulations_Results/PSM2D_Simulations/._PSM2_A_6_N_5.pdf
- Appendix_Simulations_Results/PSM2D_Simulations/PSM2_A_7_N_1.pdf
- __MACOSX/Appendix_Simulations_Results/PSM2D_Simulations/._PSM2_A_7_N_1.pdf
- Appendix_Simulations_Results/PSM2D_Simulations/PSM2_A_6_N_4.pdf
- __MACOSX/Appendix_Simulations_Results/PSM2D_Simulations/._PSM2_A_6_N_4.pdf
- Appendix_Simulations_Results/PSM2D_Simulations/PSM2_A_2_N_8.pdf
- __MACOSX/Appendix_Simulations_Results/PSM2D_Simulations/._PSM2_A_2_N_8.pdf
- Appendix_Simulations_Results/PSM2D_Simulations/PSM2_A_7_N_5.pdf
- __MACOSX/Appendix_Simulations_Results/PSM2D_Simulations/._PSM2_A_7_N_5.pdf
- Appendix_Simulations_Results/PSM2D_Simulations/PSM2_A_7_N_4.pdf
- __MACOSX/Appendix_Simulations_Results/PSM2D_Simulations/._PSM2_A_7_N_4.pdf
- Appendix_Simulations_Results/PSM2D_Simulations/PSM2_A_6_N_1.pdf
- __MACOSX/Appendix_Simulations_Results/PSM2D_Simulations/._PSM2_A_6_N_1.pdf
- Appendix_Simulations_Results/PSM2D_Simulations/PSM2_A_6_N_3.pdf
- __MACOSX/Appendix_Simulations_Results/PSM2D_Simulations/._PSM2_A_6_N_3.pdf
- Appendix_Simulations_Results/PSM2D_Simulations/PSM2_A_7_N_6.pdf
- __MACOSX/Appendix_Simulations_Results/PSM2D_Simulations/._PSM2_A_7_N_6.pdf
- Appendix_Simulations_Results/PSM2D_Simulations/PSM2_A_7_N_7.pdf
- __MACOSX/Appendix_Simulations_Results/PSM2D_Simulations/._PSM2_A_7_N_7.pdf
- Appendix_Simulations_Results/PSM2D_Simulations/PSM2_A_6_N_2.pdf
- __MACOSX/Appendix_Simulations_Results/PSM2D_Simulations/._PSM2_A_6_N_2.pdf
- Appendix_Simulations_Results/PSM2D_Simulations/PSM2_A_5_N_5.pdf
- __MACOSX/Appendix_Simulations_Results/PSM2D_Simulations/._PSM2_A_5_N_5.pdf
- Appendix_Simulations_Results/PSM2D_Simulations/PSM2_A_5_N_4.pdf
- __MACOSX/Appendix_Simulations_Results/PSM2D_Simulations/._PSM2_A_5_N_4.pdf
- Appendix_Simulations_Results/PSM2D_Simulations/PSM2_A_4_N_1.pdf
- __MACOSX/Appendix_Simulations_Results/PSM2D_Simulations/._PSM2_A_4_N_1.pdf
- Appendix_Simulations_Results/PSM2D_Simulations/PSM2_A_4_N_3.pdf
- __MACOSX/Appendix_Simulations_Results/PSM2D_Simulations/._PSM2_A_4_N_3.pdf
- Appendix_Simulations_Results/PSM2D_Simulations/PSM2_A_5_N_6.pdf
- __MACOSX/Appendix_Simulations_Results/PSM2D_Simulations/._PSM2_A_5_N_6.pdf
- Appendix_Simulations_Results/PSM2D_Simulations/PSM2_A_5_N_7.pdf
- __MACOSX/Appendix_Simulations_Results/PSM2D_Simulations/._PSM2_A_5_N_7.pdf
- Appendix_Simulations_Results/PSM2D_Simulations/PSM2_A_4_N_2.pdf
- __MACOSX/Appendix_Simulations_Results/PSM2D_Simulations/._PSM2_A_4_N_2.pdf
- Appendix_Simulations_Results/PSM2D_Simulations/PSM2_A_4_N_6.pdf
- __MACOSX/Appendix_Simulations_Results/PSM2D_Simulations/._PSM2_A_4_N_6.pdf
- Appendix_Simulations_Results/PSM2D_Simulations/PSM2_A_5_N_3.pdf
- __MACOSX/Appendix_Simulations_Results/PSM2D_Simulations/._PSM2_A_5_N_3.pdf
- Appendix_Simulations_Results/PSM2D_Simulations/PSM2_A_8_N_8.pdf
- __MACOSX/Appendix_Simulations_Results/PSM2D_Simulations/._PSM2_A_8_N_8.pdf
- Appendix_Simulations_Results/PSM2D_Simulations/PSM2_A_5_N_2.pdf
- __MACOSX/Appendix_Simulations_Results/PSM2D_Simulations/._PSM2_A_5_N_2.pdf
- Appendix_Simulations_Results/PSM2D_Simulations/PSM2_A_4_N_7.pdf
- __MACOSX/Appendix_Simulations_Results/PSM2D_Simulations/._PSM2_A_4_N_7.pdf
- Appendix_Simulations_Results/PSM2D_Simulations/PSM2_A_4_N_5.pdf
- __MACOSX/Appendix_Simulations_Results/PSM2D_Simulations/._PSM2_A_4_N_5.pdf
- Appendix_Simulations_Results/PSM2D_Simulations/PSM2_A_1_N_8.pdf
- __MACOSX/Appendix_Simulations_Results/PSM2D_Simulations/._PSM2_A_1_N_8.pdf
- Appendix_Simulations_Results/PSM2D_Simulations/PSM2_A_5_N_1.pdf
- __MACOSX/Appendix_Simulations_Results/PSM2D_Simulations/._PSM2_A_5_N_1.pdf
- Appendix_Simulations_Results/PSM2D_Simulations/PSM2_A_4_N_4.pdf
- __MACOSX/Appendix_Simulations_Results/PSM2D_Simulations/._PSM2_A_4_N_4.pdf
- Appendix_Simulations_Results/PSM1D_Simulations/PSM1_N_8.pdf
- __MACOSX/Appendix_Simulations_Results/PSM1D_Simulations/._PSM1_N_8.pdf
- Appendix_Simulations_Results/PSM1D_Simulations/.DS_Store
- __MACOSX/Appendix_Simulations_Results/PSM1D_Simulations/._.DS_Store
- Appendix_Simulations_Results/PSM1D_Simulations/PSM1_A_7.pdf
- __MACOSX/Appendix_Simulations_Results/PSM1D_Simulations/._PSM1_A_7.pdf
- Appendix_Simulations_Results/PSM1D_Simulations/PSM1_A_6.pdf
- __MACOSX/Appendix_Simulations_Results/PSM1D_Simulations/._PSM1_A_6.pdf
- Appendix_Simulations_Results/PSM1D_Simulations/PSM1_A_4.pdf
- __MACOSX/Appendix_Simulations_Results/PSM1D_Simulations/._PSM1_A_4.pdf
- Appendix_Simulations_Results/PSM1D_Simulations/PSM1_A_5.pdf
- __MACOSX/Appendix_Simulations_Results/PSM1D_Simulations/._PSM1_A_5.pdf
- Appendix_Simulations_Results/PSM1D_Simulations/PSM1_A_1.pdf
- __MACOSX/Appendix_Simulations_Results/PSM1D_Simulations/._PSM1_A_1.pdf
- Appendix_Simulations_Results/PSM1D_Simulations/PSM1_A_2.pdf
- __MACOSX/Appendix_Simulations_Results/PSM1D_Simulations/._PSM1_A_2.pdf
- Appendix_Simulations_Results/PSM1D_Simulations/PSM1_A_3.pdf
- __MACOSX/Appendix_Simulations_Results/PSM1D_Simulations/._PSM1_A_3.pdf
- Appendix_Simulations_Results/PSM1D_Simulations/PSM1_A_8.pdf
- __MACOSX/Appendix_Simulations_Results/PSM1D_Simulations/._PSM1_A_8.pdf
- Appendix_Simulations_Results/PSM1D_Simulations/PSM1_N_2.pdf
- __MACOSX/Appendix_Simulations_Results/PSM1D_Simulations/._PSM1_N_2.pdf
- Appendix_Simulations_Results/PSM1D_Simulations/PSM1_N_3.pdf
- __MACOSX/Appendix_Simulations_Results/PSM1D_Simulations/._PSM1_N_3.pdf
- Appendix_Simulations_Results/PSM1D_Simulations/PSM1_N_1.pdf
- __MACOSX/Appendix_Simulations_Results/PSM1D_Simulations/._PSM1_N_1.pdf
- Appendix_Simulations_Results/PSM1D_Simulations/PSM1_N_4.pdf
- __MACOSX/Appendix_Simulations_Results/PSM1D_Simulations/._PSM1_N_4.pdf
- Appendix_Simulations_Results/PSM1D_Simulations/PSM1_N_5.pdf
- __MACOSX/Appendix_Simulations_Results/PSM1D_Simulations/._PSM1_N_5.pdf
- Appendix_Simulations_Results/PSM1D_Simulations/PSM1_N_7.pdf
- __MACOSX/Appendix_Simulations_Results/PSM1D_Simulations/._PSM1_N_7.pdf
- Appendix_Simulations_Results/PSM1D_Simulations/PSM1_N_6.pdf
- __MACOSX/Appendix_Simulations_Results/PSM1D_Simulations/._PSM1_N_6.pdf
